# Supplementary material for: Thermostable chaperone-based polypeptide biosynthesis: Enfuvirtide model product quality and protocol-related impurities
Source: PLoS One. 2023 Jun 8;18(6):e0286752. doi: 10.1371/journal.pone.0286752 (PMC10249821; doi:10.1371/journal.pone.0286752)
Supplement: S2 File — (ZIP) [file pone.0286752.s002.zip]

Archive with 19 entries (16 files):
- CD/
- CD/CD plot.ipynb
- CD/deltaE_std.csv
- CD/deltaE_smpl_after.csv
- CD/deltaE_smpl65.csv
- CD/deltaE_smpl.csv
- MS/
- MS/Data.xlsx
- MS/enf impur final.ipynb
- NIR ATR/
- NIR ATR/NIR calc.ipynb
- NIR ATR/STDsolution.csv
- NIR ATR/STDsolution_2.csv
- NIR ATR/STDsolution_3.csv
- NIR ATR/Xsolution.csv
- NIR ATR/Xsolution_2.csv
- NIR ATR/Xsolution_3.csv
- HCPs.docx
- IC50.docx
