# Supplementary material for: Thermostable chaperone-based polypeptide biosynthesis: Enfuvirtide model product quality and protocol-related impurities
Source: PLoS One. 2023 Jun 8;18(6):e0286752. doi: 10.1371/journal.pone.0286752 (PMC10249821; doi:10.1371/journal.pone.0286752)
Supplement: S2 File — (ZIP) [file pone.0286752.s002.zip › CD/CD plot.ipynb]

# %% [code]
import pandas as pd
import matplotlib.pyplot as plt
%matplotlib inline

# %% [code]
DF = pd.read_csv('deltaE_smpl.csv',header=None)
DF1 = pd.read_csv('deltaE_smpl65.csv',header=None)
DF2 = pd.read_csv('deltaE_smpl_after.csv',header=None)
DF3 = pd.read_csv('deltaE_std.csv',header=None)

# %% [code]
plt.figure(figsize=(24,14))
plt.plot(DF[0],DF[1], label='SMPL at 20 $^{\circ}$C ')
plt.plot(DF1[0],DF1[1], label='SMPL at 65 $^{\circ}$C ')
plt.plot(DF2[0],DF2[1], label='SMPL at 20 $^{\circ}$C after melting')
plt.plot(DF3[0],DF3[1], label='STD at 20 $^{\circ}$C ')
plt.xlabel('Wavelength (nm)', fontsize=20)
plt.ylabel(r'Δε', fontsize=20)

plt.xticks(fontsize=20)
plt.yticks(fontsize=20)
plt.legend(fontsize=20)
