# Supplementary material for: Thermostable chaperone-based polypeptide biosynthesis: Enfuvirtide model product quality and protocol-related impurities
Source: PLoS One. 2023 Jun 8;18(6):e0286752. doi: 10.1371/journal.pone.0286752 (PMC10249821; doi:10.1371/journal.pone.0286752)
Supplement: S2 File — (ZIP) [file pone.0286752.s002.zip › CD/deltaE_std.csv]

280	-0.2372870490568457
279	-0.23646096038999542
278	-0.22068660060871226
277	-0.21819230819663535
276	-0.2094142055197875
275	-0.20342469844849764
274	-0.22261851167086993
273	-0.21424544012168417
272	-0.22764206321108096
271	-0.2180131037768424
270	-0.21224359562741216
269	-0.22827729188611925
268	-0.2203311056621312
267	-0.21868621306094263
266	-0.20286086015207608
265	-0.20719673294316304
264	-0.22779504259383102
263	-0.22504578454383733
262	-0.20489912830890766
261	-0.24177735817718513
260	-0.2454226383261433
259	-0.22981582739263398
258	-0.26271950720241505
257	-0.23398997912195663
256	-0.22013150399130493
255	-0.22958125900575055
254	-0.24568343175006957
253	-0.25073029443431866
252	-0.25508947836944373
251	-0.2567678807401871
250	-0.24064239685183003
249	-0.23926266851407482
248	-0.2667202822979543
247	-0.29255048683867374
246	-0.31121105764117446
245	-0.31648666092629746
244	-0.31324641190500124
243	-0.3620264377512322
242	-0.37248585669182815
241	-0.3953234931166562
240	-0.4394412901552668
239	-0.46546963942031017
238	-0.4964384942749287
237	-0.5593159344782019
236	-0.6166088987378472
235	-0.6268832854726407
234	-0.7092109614827055
233	-0.7294158955777302
232	-0.8329261167859177
231	-0.8996440679694683
230	-0.9776650101184935
229	-1.0176101123742838
228	-1.1008862605573986
227	-1.1706157201613716
226	-1.1968159891136956
225	-1.25694708515998
224	-1.3358523938359508
223	-1.3397045603882471
222	-1.455512867023036
221	-1.4750709168710034
220	-1.4940986381921044
219	-1.481452342551434
218	-1.5161422387731345
217	-1.5584082568072184
216	-1.5707631631474126
215	-1.602160360273731
214	-1.604826572373089
213	-1.7312603898497452
212	-1.814976535876579
211	-1.896215872849365
210	-2.0257675558411172
209	-2.203311056621312
208	-2.4053021197114663
207	-2.538656433074434
206	-2.7017907329460766
205	-2.8404774705077602
204	-2.914373797108544
203	-2.9777509699621345
202	-2.9342902557960975
201	-2.819861677499064
200	-2.6414003004223687
199	-2.3654692023363597
198	-2.0460191122242186
197	-1.5908981638103232
196	-1.1008221549112938
195	-0.6977535341879783
194	-0.22938748512093385
193	0.17664019394871838
192	0.5496928028299729
191	0.7534948504225873
190	0.9751736315994213
189	1.0827195946192052
188	1.1466125265346383
187	1.1568941980019436
186	1.105063326179726
185	1.0337720199252003
184	0.8983022202407751
183	0.7447721117128301
182	0.54140714807093
181	0.4522230818206586
180	0.2424737786053234
