# Supplementary material for: Thermostable chaperone-based polypeptide biosynthesis: Enfuvirtide model product quality and protocol-related impurities
Source: PLoS One. 2023 Jun 8;18(6):e0286752. doi: 10.1371/journal.pone.0286752 (PMC10249821; doi:10.1371/journal.pone.0286752)
Supplement: S2 File — (ZIP) [file pone.0286752.s002.zip › CD/deltaE_smpl_after.csv]

280	-0.05860312340191181
279	-0.07039704706082898
278	-0.06624981970287035
277	-0.05803167984474778
276	-0.04228262722421096
275	-0.027203230924563684
274	-0.06452158976174555
273	-0.0559922898391094
272	-0.07066886956977828
271	-0.057583493961685224
270	-0.043142283938476064
269	-0.03725869687790934
268	-0.034801542032178126
267	-0.05503061773074755
266	-0.0541779106512988
265	-0.04099012627355337
264	-0.05936312497541403
263	-0.07331064867629125
262	-0.028040858607712785
261	-0.060987110394293435
260	-0.06263718972503049
259	-0.05233796205237141
258	-0.049430916696169835
257	-0.05574747911831426
256	-0.03746298991647326
255	-0.05094095432909799
254	-0.05117907766544721
253	-0.067312327078662
252	-0.06798932640992357
251	-0.05560035666050378
250	-0.05022645319486514
249	-0.04860312340191181
248	-0.09104126509578696
247	-0.12312274628587913
246	-0.13072931828016207
245	-0.1547526323380932
244	-0.16954355323026896
243	-0.20772851841653228
242	-0.20960623106880139
241	-0.2764840092836631
240	-0.34116937440174133
239	-0.38717857938974337
238	-0.44720900043271317
237	-0.5282850137025819
236	-0.6195455201080472
235	-0.7114013348543856
234	-0.8291281486435099
233	-0.909418722053945
232	-1.0543343429972596
231	-1.1630371215399342
230	-1.2775920170987243
229	-1.379686086306597
228	-1.5474214232327603
227	-1.6484664909589186
226	-1.7582444960203507
225	-1.8553426956715577
224	-1.9458321859879626
223	-2.0407012574905266
222	-2.10728662654236
221	-2.1182749170633204
220	-2.205774753156839
219	-2.20907910782424
218	-2.171236379371386
217	-2.221286862567694
216	-2.231278601681025
215	-2.2810537219883824
214	-2.293353264361486
213	-2.3667309180074216
212	-2.500557282037161
211	-2.696759896673354
210	-2.8496387501147344
209	-3.074557780312865
208	-3.2952808045841366
207	-3.437853218467671
206	-3.555026683975191
205	-3.585736202352386
204	-3.535646381600514
203	-3.3949490578655444
202	-3.177320587965331
201	-2.7788967126916067
200	-2.331628705925547
199	-1.8125434352176024
198	-1.0450257660988946
197	-0.31865255759673766
196	0.4899282745236878
195	1.1306242870068053
194	1.74111954683136
193	2.2295346367176743
192	2.61323315369183
191	2.9003055216815494
190	3.106040937282824
189	3.1482501344033147
188	2.99450585473952
187	2.8957948153101767
186	2.5971965435401176
185	2.538360672934451
184	2.204214363452788
183	2.021032479708378
182	1.7932680329910966
181	1.4604854254356634
180	1.201775435007802
