# Supplementary material for: Thermostable chaperone-based polypeptide biosynthesis: Enfuvirtide model product quality and protocol-related impurities
Source: PLoS One. 2023 Jun 8;18(6):e0286752. doi: 10.1371/journal.pone.0286752 (PMC10249821; doi:10.1371/journal.pone.0286752)
Supplement: S2 File — (ZIP) [file pone.0286752.s002.zip › CD/deltaE_smpl65.csv]

280	-0.07902377299607935
279	-0.06935604421541246
278	-0.05994492742220999
277	-0.05365314766007107
276	-0.047571430444645506
275	-0.041221168849901006
274	-0.050209144670416844
273	-0.05770714501134233
272	-0.0617840892700261
271	-0.04040832382675741
270	-0.02275284213838952
269	-0.05013676356817854
268	-0.03696864796821526
267	-0.05019524540078413
266	-0.048100127191429656
265	-0.05095328009650814
264	-0.04926976384354143
263	-0.06282391198877568
262	-0.05168417187889278
261	-0.06053118812530323
260	-0.06211793399158176
259	-0.05426169964465075
258	-0.05724676448605484
257	-0.07439203807875379
256	-0.049107693114616525
255	-0.05134442652400247
254	-0.05447648269803181
253	-0.05889356568716153
252	-0.06514194301299452
251	-0.0644608788009913
250	-0.055239500150793965
249	-0.061365668804007185
248	-0.10625336008287113
247	-0.11747256205499391
246	-0.12938161362652925
245	-0.15383344478974076
244	-0.18825118340479657
243	-0.2365459003710843
242	-0.24927291084798658
241	-0.2898928707236799
240	-0.34804557911438055
239	-0.3968097242437355
238	-0.4400285852903767
237	-0.4963455410880768
236	-0.5752514325426484
235	-0.624377483183195
234	-0.7236300696274734
233	-0.7863839607673446
232	-0.8792048568768603
231	-0.9560520829235672
230	-1.0437853218467672
229	-1.114271665158727
228	-1.2034263010896504
227	-1.2790789766990547
226	-1.3527791983006179
225	-1.4047834467566187
224	-1.4787642762545403
223	-1.5319879889330346
222	-1.6282076498433053
221	-1.653908186145313
220	-1.694727456302532
219	-1.6880269593380801
218	-1.6994217379332048
217	-1.7643942672069026
216	-1.7709505264676189
215	-1.8215910729973905
214	-1.8671570748593682
213	-1.9199874119822196
212	-2.0839594560927317
211	-2.1602218638133825
210	-2.3185948625152437
209	-2.488913365590129
208	-2.693547329635603
207	-2.822390936627198
206	-2.9773940180690506
205	-3.128909169584202
204	-3.1785138271507813
203	-3.1768878748541236
202	-3.1247918387684726
201	-2.9768039547355865
200	-2.6710331353343038
199	-2.3179654616262146
198	-1.9103628233874883
197	-1.4414067109869793
196	-0.7670089034000761
195	-0.29729619868088064
194	0.19069142310163514
193	0.7616275257988802
192	1.0702660530008
191	1.525785767672397
190	1.8063674389940076
189	1.9003710842741568
188	1.967546516659455
187	1.9910441498498619
186	1.98022632206968
185	1.8300879849992788
184	1.6206023891008747
183	1.445432254173059
182	1.4023838558671966
181	1.1012063517039719
180	0.9188308878486291
