# Supplementary material for: Thermostable chaperone-based polypeptide biosynthesis: Enfuvirtide model product quality and protocol-related impurities
Source: PLoS One. 2023 Jun 8;18(6):e0286752. doi: 10.1371/journal.pone.0286752 (PMC10249821; doi:10.1371/journal.pone.0286752)
Supplement: S2 File — (ZIP) [file pone.0286752.s002.zip › CD/deltaE_smpl.csv]

280	-0.047620471263915665
279	-0.052081612315277394
278	-0.04309402987031719
277	-0.03316352621848079
276	-0.027608276621690728
275	-0.00395376525969343
274	-0.05336021399630227
273	-0.02572361433460525
272	-0.04765312143503403
271	-0.032463973355362365
270	-0.028902482199756108
269	-0.03418840066611594
268	-0.03131282535436582
267	-0.0399652518259182
266	-0.04656727377627421
265	-0.01016605693455542
264	-0.037082989129722146
263	-0.02621520265397375
262	-0.019985838479996854
261	-0.05242542255090936
260	-0.05722342420308669
259	-0.04193396535672607
258	-0.05778398436987793
257	-0.04547211622936417
256	-0.01310920105424649
255	-0.03455030617730748
254	-0.03076865583572637
253	-0.04459987149731849
252	-0.051772025752986374
251	-0.03132620012325767
250	-0.03167722224407642
249	-0.04088889763056791
248	-0.07507375791668307
247	-0.08881803758047808
246	-0.08553807219752699
245	-0.12946684499691857
244	-0.14371975925415995
243	-0.169763843541429
242	-0.21782909143359167
241	-0.24491037593590603
240	-0.31874303397453546
239	-0.37396640572754813
238	-0.44224460092049883
237	-0.5232380053236826
236	-0.626739047768905
235	-0.705638382964216
234	-0.8419023641870895
233	-0.9209393808268755
232	-1.0776064408690977
231	-1.1909287596868732
230	-1.3112164483432334
229	-1.4234818981681812
228	-1.6037396902823127
227	-1.7075383868979714
226	-1.8475538596698269
225	-1.9517590443596504
224	-2.04311396089847
223	-2.1173570407668203
222	-2.2096691711577043
221	-2.246856273684487
220	-2.2789294939879103
219	-2.299725948362902
218	-2.3156445458479213
217	-2.332900620222126
216	-2.33101241755504
215	-2.3559786528198474
214	-2.3858883075672344
213	-2.458413647509277
212	-2.5589997770871853
211	-2.7153009978626597
210	-2.910677523832003
209	-3.097412900095722
208	-3.3113960898469768
207	-3.457010608027484
206	-3.5355414814523427
205	-3.5174593184112872
204	-3.430772458466098
203	-3.264217248206863
202	-2.9914768629610693
201	-2.5912565726499093
200	-2.0837103182408248
199	-1.4062389363124974
198	-0.640854673957227
197	0.13552312392641255
196	0.993610269724506
195	1.6852208803744937
194	2.3076721345868902
193	2.8649148341922035
192	3.1082176153573817
191	3.487064500478607
190	3.5675098016075952
189	3.531293025451399
188	3.4230622975754956
187	3.230255825236353
186	3.0050352071122304
185	2.739690282312524
184	2.451673812989261
183	2.2470922990178726
182	1.9156602808701468
181	1.6522560088116125
180	1.419954630685916
