# Supplementary material for: Thermostable chaperone-based polypeptide biosynthesis: Enfuvirtide model product quality and protocol-related impurities
Source: PLoS One. 2023 Jun 8;18(6):e0286752. doi: 10.1371/journal.pone.0286752 (PMC10249821; doi:10.1371/journal.pone.0286752)
Supplement: S2 File — (ZIP) [file pone.0286752.s002.zip › MS/Data.xlsx]

## Sheet: Chromatogram Peaks
Rt [min]	Area	Rt Start [min]	Rt End [min]	Annotation	Rel. Area [%]				Delta orig.	Delta formyl
Kinet2_01
13.18	15900000	13.1	13.3	Chain 2 Met->Hsl Oxidation _13.18	0.7		1.75083
13.96	24590000	13.85	14.09	Chain 2 Met->Hsl Deamidated Oxidation Deamidated _13.92	1.1		2.70773
14.22	52130000	14.09	14.41	Chain 2 Met->Hsl Formyl _14.24	2.4		5.7403
14.82	700700000	14.69	15.4	Chain 2 Met->Hsl _14.81	32.7		77.1577
15.84	56570000	15.74	15.94	Chain 2 Met->Hsl Formyl	2.6		6.22922		28.0038			Формил?
16.37	58250000	16.21	16.45	Chain 2 Met->Hsl Formyl	2.7		6.41421
Kinet2_02
13.16	29250000	13.05	13.23	Chain 2 Met->Hsl Oxidation _13.17	1.4		2.63319
13.46	35810000	13.31	13.53	Chain 2 Met->Hsl Oxidation	1.7		3.22374		15.9848	-12.019		Тиокарбокси??
13.93	36950000	13.82	14.06	Chain 2 Met->Hsl Deamidated Oxidation Deamidated _13.92	1.7		3.32637
14.2	82450000	14.06	14.29	Chain 2 Met->Hsl Formyl _14.19	3.8		7.42244
14.8	734800000	14.59	15.35	Chain 2 Met->Hsl _14.80	34.1		66.1493
15.82	85960000	15.72	15.94	Chain 2 Met->Hsl Formyl	4		7.73843
16.34	105600000	16.18	16.49	Chain 2 Met->Hsl Formyl	4.9		9.50649
Kinet2_03
13.16	39460000	13.04	13.29	Chain 2 Met->Hsl Oxidation _13.17	1.9		3.61319
13.93	37850000	13.79	14.06	Chain 2 Met->Hsl Deamidated Oxidation Deamidated _13.93	1.8		3.46577
14.2	95730000	14.06	14.31	Chain 2 Met->Hsl Formyl	4.6		8.7656
14.84	663500000	14.65	15.36	Chain 2 Met->Hsl _14.86	32.1		60.754
15.45	51120000	15.36	15.52	Chain 2 Met->Hsl Formyl	2.5		4.68085
15.81	92250000	15.68	15.91	Chain 2 Met->Hsl Formyl _15.80	4.5		8.44695
16.32	112200000	16.22	16.48	Chain 2 Met->Hsl Formyl	5.4		10.2737
Kinet2_04
13.14	60670000	13.04	13.28	Chain 2 Met->Hsl Oxidation _13.14	2.3		4.92451
13.9	43990000	13.79	14.03	Chain 2 Met->Hsl Deamidated Oxidation Deamidated _13.89	1.6		3.57062
14.16	121400000	14.03	14.3	Chain 2 Met->Hsl Formyl _14.16	4.5		9.8539
14.82	664600000	14.57	15.32	Chain 2 Met->Hsl _14.81	24.7		53.9448
15.42	84440000	15.32	15.62	Chain 2 Met->Hsl Formyl	3.1		6.8539
15.77	110000000	15.67	15.9	Chain 2 Met->Hsl Formyl	4.1		8.92857
16.28	146900000	16.02	16.46	Chain 2 Met->Hsl Formyl	5.5		11.9237
Kinet2_06
13.13	62010000	13.01	13.28	Chain 2 Met->Hsl Oxidation _13.14	2.7		5.1601
13.45	62400000	13.28	13.58	Chain 2 Met->Hsl Oxidation	2.7		5.19256		15.9848	-12.019		Тиокарбокси??
13.91	43240000	13.76	14.04	Chain 2 Met->Hsl Deamidated Oxidation Deamidated _13.90	1.9		3.59818
14.18	128900000	14.04	14.37	Chain 2 Met->Hsl Formyl	5.5		10.7263
14.41	12890000	14.37	14.49	Chain 2 Met->Hsl Oxidation Formyl _14.44	0.6		1.07263
14.89	546600000	14.59	15.3	Chain 2 Met->Hsl _14.94	23.5		45.4848
15.42	78780000	15.3	15.51	Chain 2 Met->Hsl Formyl	3.4		6.5556
15.78	116800000	15.66	15.92	Chain 2 Met->Hsl Formyl	5		9.7194
16.3	150100000	16.05	16.44	Chain 2 Met->Hsl Formyl	6.5		12.4904
Kinet2_07
11.87	56100000	11.68	11.99	Mr 5225.696_11.87	2		4.25577		694.517
13.14	100000000	12.93	13.3	Chain 2 Met->Hsl Oxidation _13.16	3.7		7.58604
13.92	58840000	13.76	14.04	Chain 2 Met->Hsl Deamidated Oxidation Deamidated _13.94	2.2		4.46363
14.18	145000000	14.04	14.33	Chain 2 Met->Hsl Formyl	5.3		10.9998
				Chain 2 Met->Hsl Oxidation Formyl
14.9	557300000	14.63	15.28	Chain 2 Met->Hsl _14.89	20.4		42.277
15.42	95470000	15.28	15.51	Chain 2 Met->Hsl Formyl	3.5		7.2424
15.78	128700000	15.64	15.91	Chain 2 Met->Hsl Formyl	4.7		9.76324
16.31	176800000	16.05	16.49	Chain 2 Met->Hsl Formyl _16.31	6.5		13.4121

## Sheet: Sheet1
Annotation								mean Rt	SD
	1	2	3	4	6	7
Met->Hsl Oxidation _1	15900000	29250000	39460000	60670000	62010000	100000000		13.1517	0.0183485
Met->Hsl Oxidation ?		35810000			62400000			13.455	0.00707107
Chain 2 Met->Hsl Deamidated Oxidation Deamidated _13.92	24590000	36950000	37850000	43990000	43240000	58840000		13.925	0.0207364
Chain 2 Met->Hsl Formyl _1	52130000	82450000	95730000	121400000	128900000	145000000		14.19	0.0209762
Chain 2 Met->Hsl Oxidation Formyl					12890000			14.41
Chain 2 Met->Hsl	700700000	734800000	663500000	664600000	546600000	557300000		14.845	0.0408656
Chain 2 Met->Hsl Formyl_2			51120000	84440000	78780000	95470000		15.4275	0.015
Chain 2 Met->Hsl Formyl_3	56570000	85960000	92250000	110000000	116800000	128700000		15.8	0.0275681
Chain 2 Met->Hsl Formyl_4	58250000	105600000	112200000	146900000	150100000	176800000		16.32	0.0316228
	908140000	1075010000	1040990000	1147560000	1047650000	1166640000
	1	2	3	4	6	7
Met->Hsl	0.771577	0.683529	0.637374	0.579142	0.521739	0.477697

## Sheet: Sheet1 (2)
Annotation								mean Rt	SD
	1	2	3	4	6	7
Met->Hsl Oxidation _1	15900000	29250000	39460000	60670000	62010000	100000000		13.1517	0.0183485
Met->Hsl Oxidation ?		35810000			62400000			13.455	0.00707107
Chain 2 Met->Hsl Deamidated Oxidation Deamidated _13.92	24590000	36950000	37850000	43990000	43240000	58840000		13.925	0.0207364
Chain 2 Met->Hsl Formyl _1	52130000	82450000	95730000	121400000	128900000	145000000		14.19	0.0209762
Chain 2 Met->Hsl Oxidation Formyl					12890000			14.41
Chain 2 Met->Hsl	700700000	734800000	663500000	664600000	546600000	557300000		14.845	0.0408656
Chain 2 Met->Hsl Formyl_2			51120000	84440000	78780000	95470000		15.4275	0.015
Chain 2 Met->Hsl Formyl_3	56570000	85960000	92250000	110000000	116800000	128700000		15.8	0.0275681
Chain 2 Met->Hsl Formyl_4	58250000	105600000	112200000	146900000	150100000	176800000		16.32	0.0316228
	908140000	1075010000	1040990000	1147560000	1047650000	1166640000
	1	2	3	4	6	7
Met->Hsl Oxidation _1	0.0175083	0.027209	0.0379062	0.0528687	0.0591896	0.0857162
Met->Hsl Oxidation_2		0.0333113			0.0595619
Met->Hsl Deamidated Oxidation Deamidated	0.0270773	0.0343718	0.0363596	0.0383335	0.0412733	0.0504354
Met->Hsl Formyl _1	0.057403	0.076697	0.0919605	0.10579	0.123037	0.124289
Met->Hsl Oxidation Formyl					0.0123037
Met->Hsl Formyl_2			0.0491071	0.0735822	0.0751969	0.0818333
Met->Hsl Formyl_3	0.0622922	0.079962	0.0886176	0.0958556	0.111488	0.110317
Met->Hsl Formyl_4	0.0641421	0.0982316	0.107782	0.128011	0.143273	0.151546

## Sheet: Expected proteins
Form	Mr Ref	Mr Sample	Δ Mr [ppm]	Int. [a.u.]	Rel. Int. Sample [%]	Rt Sample [min]
Kinet2_01
Met->Hsl	4531.2	4531.18	-3.98	1985000	67.2	14.81
Met->Hsl Formyl	4559.19	4559.18	-3.56	288300	9.8	14.24
Met->Hsl Oxidation	4547.19	4547.18	-3.37	116500	3.9	13.18
Met->Hsl Deamidated Oxidation Deamidated	4549.16	4549.19	6.99	115100	3.9	13.92
Met->Hsl Oxidation Oxidation	4563.19	4563.16	-6.21	84020	2.8	13.92
Met->Hsl Deamidated Deamidated Formyl Deamidated Deamidated	4563.13	4563.16	6.69	84020	2.8	13.92
Met->Hsl Deamidated Oxidation Oxidation Deamidated Deamidated Oxidation Deamidated Deamidated Deamidated	4585.09	4585.1	3.28	57740	2	14.81
Met->Hsl Deamidated Oxidation Deamidated Deamidated Deamidated Deamidated Deamidated	4553.1	4553.16	14.18	30860	1	14.81
Met->Hsl Deamidated Oxidation Oxidation Deamidated Deamidated Deamidated Deamidated Deamidated	4569.09	4569.13	9.59	24330	0.8	14.81
Met->Hsl Deamidated Oxidation	4548.18	4548.21	6.61	21560	0.7	14.81
Met->Hsl Formyl Formyl	4587.19	4587.16	-6.12	18600	0.6	14.24
Met->Hsl Deamidated Oxidation Deamidated Formyl Formyl Deamidated Formyl Formyl	4662.12	4662.21	19.27	17580	0.6	15.84
Met->Hsl Oxidation Formyl	4575.19	4575.17	-3.75	15150	0.5	14.24
Met->Hsl Deamidated Oxidation Formyl	4576.17	4576.17	-0.06	13840	0.5	13.92
Met->Hsl Deamidated Deamidated	4533.17	4533.17	-0.04	9071	0.3	13.92
Met->Hsl Deamidated Oxidation Oxidation Deamidated Oxidation Oxidation Oxidation	4613.14	4613.1	-8.18	8903	0.3	16.37
Met->Hsl Deamidated Oxidation Oxidation Deamidated Formyl Deamidated Oxidation Deamidated Deamidated Deamidated	4613.08	4613.1	4.58	8903	0.3	16.37
Met->Hsl Deamidated Oxidation Deamidated Formyl Deamidated Deamidated Deamidated Deamidated	4581.09	4581.16	15.35	6217	0.2	16.37
Met->Hsl Deamidated Oxidation Oxidation Deamidated Oxidation	4581.15	4581.16	2.51	6217	0.2	16.37
Met->Hsl Deamidated Oxidation Oxidation Deamidated Oxidation Oxidation	4597.14	4597.12	-6.4	5309	0.2	14.24
Met->Hsl Deamidated Oxidation Oxidation Deamidated Formyl Deamidated Deamidated Deamidated Deamidated	4597.09	4597.12	6.4	5309	0.2	14.24
Met->Hsl Deamidated Oxidation Oxidation Deamidated Formyl Deamidated Oxidation Deamidated Deamidated	4612.1	4612.1	0.08	4193	0.1	15.84
Met->Hsl Deamidated Oxidation Oxidation Oxidation Oxidation Oxidation	4612.16	4612.1	-12.68	4193	0.1	15.84
Met->Hsl Deamidated Deamidated Formyl Formyl	4589.16	4589.15	-1.69	3615	0.1	13.92
Met->Hsl Deamidated Oxidation Oxidation Deamidated Deamidated Oxidation Oxidation Deamidated Deamidated Deamidated	4601.08	4601.12	9.53	3432	0.1	13.18
Met->Hsl Deamidated Deamidated Formyl Formyl Deamidated Deamidated	4591.12	4591.17	11.09	2831	0.1	13.18
Met->Hsl Oxidation Oxidation Formyl	4591.18	4591.17	-1.73	2831	0.1	13.18
Met->Hsl Deamidated Oxidation Oxidation Deamidated Deamidated Oxidation	4582.13	4582.15	2.71	2754	0.1	15.29
Met->Hsl Deamidated Oxidation Deamidated Formyl Deamidated Deamidated Deamidated Deamidated Deamidated	4582.08	4582.15	15.55	2754	0.1	15.29
Met->Hsl Deamidated Oxidation Oxidation Deamidated Deamidated Deamidated Deamidated	4568.11	4568.16	12.31	2262	0.1	14.24
Met->Hsl Deamidated Oxidation Oxidation Deamidated Deamidated Oxidation Deamidated Deamidated Deamidated Deamidated	4586.07	4586.14	15.23	1625	0.1	13.92
Kinet2_02
Met->Hsl	4531.2	4531.17	-6.79	1971000	56.9	14.8
Met->Hsl Formyl	4559.19	4559.16	-6.85	391300	11.3	14.19
Met->Hsl Oxidation	4547.19	4547.17	-5.67	219000	6.3	13.17
Met->Hsl Deamidated Oxidation Deamidated	4549.16	4549.17	2.94	203100	5.9	13.92
Met->Hsl Deamidated Oxidation Oxidation Deamidated Deamidated Oxidation Deamidated Deamidated Deamidated	4585.09	4585.09	1.04	83990	2.4	14.8
Met->Hsl Oxidation Oxidation	4563.19	4563.16	-6.23	80250	2.3	13.92
Met->Hsl Deamidated Deamidated Formyl Deamidated Deamidated	4563.13	4563.16	6.67	80250	2.3	13.92
Met->Hsl Deamidated Oxidation Deamidated Deamidated Deamidated	4551.13	4551.18	11.87	53090	1.5	13.17
Met->Hsl Formyl Formyl	4587.19	4587.15	-7.38	49130	1.4	14.19
Met->Hsl Deamidated Oxidation Formyl	4576.17	4576.16	-1.64	39740	1.1	13.92
Met->Hsl Oxidation Formyl	4575.19	4575.16	-6.2	33380	1	14.19
Met->Hsl Deamidated Oxidation Deamidated Deamidated Deamidated Deamidated Deamidated	4553.1	4553.15	12.35	29370	0.8	14.8
Met->Hsl Deamidated Oxidation Oxidation Deamidated Deamidated Deamidated Deamidated Deamidated	4569.09	4569.12	6.2	22520	0.6	14.8
Met->Hsl Deamidated Oxidation Oxidation Deamidated Oxidation Oxidation Oxidation	4613.14	4613.09	-11.23	22100	0.6	14.19
Met->Hsl Deamidated Oxidation Oxidation Deamidated Formyl Deamidated Oxidation Deamidated Deamidated Deamidated	4613.08	4613.09	1.53	22100	0.6	14.19
Met->Hsl Deamidated Oxidation	4548.18	4548.19	3.59	21950	0.6	14.8
Met->Hsl Deamidated Oxidation Deamidated Formyl	4577.16	4577.17	2.67	13910	0.4	14.8
Met->Hsl Deamidated Deamidated Deamidated	4534.15	4534.16	1.76	12320	0.4	13.92
Met->Hsl Oxidation Formyl Formyl	4603.18	4603.14	-9.15	11480	0.3	13.92
Met->Hsl Deamidated Oxidation Deamidated Formyl Formyl Deamidated Formyl Formyl	4662.12	4662.2	16	9185	0.3	15.81
Met->Hsl Deamidated Oxidation Oxidation Deamidated Deamidated Oxidation Oxidation Deamidated Deamidated Deamidated	4601.08	4601.11	6.81	9083	0.3	13.17
Met->Hsl Deamidated Oxidation Deamidated Formyl Deamidated Deamidated Deamidated Deamidated	4581.09	4581.15	13.45	8437	0.2	15.81
Met->Hsl Deamidated Oxidation Oxidation Deamidated Oxidation	4581.15	4581.15	0.6	8437	0.2	15.81
Met->Hsl Deamidated Deamidated Formyl Formyl Deamidated	4590.14	4590.15	1.99	8364	0.2	13.92
Met->Hsl Deamidated Deamidated Formyl Formyl Deamidated Deamidated	4591.12	4591.16	8.23	7837	0.2	13.17
Met->Hsl Oxidation Oxidation Formyl	4591.18	4591.16	-4.58	7837	0.2	13.17
Met->Hsl Deamidated Oxidation Oxidation Deamidated Formyl Deamidated Deamidated Deamidated Deamidated	4597.09	4597.11	5.66	7332	0.2	14.19
Met->Hsl Deamidated Oxidation Oxidation Deamidated Oxidation Oxidation	4597.14	4597.11	-7.14	7332	0.2	14.19
Met->Hsl Deamidated Oxidation Deamidated Formyl Deamidated Deamidated Deamidated Deamidated Deamidated	4582.08	4582.15	15.29	6370	0.2	14.19
Met->Hsl Deamidated Oxidation Oxidation Deamidated Deamidated Oxidation	4582.13	4582.15	2.45	6370	0.2	14.19
Met->Hsl Deamidated Oxidation Formyl Formyl	4604.17	4604.15	-2.73	5752	0.2	15.48
Met->Hsl Deamidated Oxidation Oxidation Deamidated Deamidated Oxidation Deamidated Deamidated Deamidated Deamidated	4586.07	4586.14	14.53	3677	0.1	13.92
Met->Hsl Deamidated Oxidation Oxidation Deamidated Deamidated Deamidated Deamidated	4568.11	4568.16	10.53	3532	0.1	14.19
Met->Hsl Deamidated Oxidation Oxidation Deamidated Deamidated Deamidated Deamidated Deamidated Deamidated	4570.08	4570.15	16.73	2093	0.1	13.47
Met->Hsl Deamidated Oxidation Deamidated Formyl Deamidated	4578.14	4578.16	4.9	1158	0	11.9
Met->Hsl Deamidated Deamidated Formyl Deamidated Deamidated Deamidated	4564.11	4564.17	13.28	555.2	0	12.85
Met->Hsl Deamidated Oxidation Oxidation	4564.17	4564.17	0.39	555.2	0	12.85
Met->Hsl Deamidated Deamidated Deamidated Deamidated Deamidated Deamidated Deamidated	4538.09	4538.12	7.96	324.6	0	7.91
Kinet2_03
Met->Hsl	4531.2	4531.2	0.48	1922000	53.5	14.86
Met->Hsl Formyl	4559.19	4559.17	-5.5	468300	13	15.8
Met->Hsl Deamidated Oxidation Deamidated	4549.16	4549.2	8.96	202700	5.6	13.93
Met->Hsl Oxidation	4547.19	4547.18	-3.1	163100	4.5	13.17
Met->Hsl Deamidated Oxidation	4548.18	4548.19	4.06	134500	3.7	14.19
Met->Hsl Deamidated Oxidation Oxidation Deamidated Deamidated Oxidation Deamidated Deamidated Deamidated	4585.09	4585.11	4.82	87340	2.4	14.86
Met->Hsl Formyl Formyl	4587.19	4587.17	-3.69	82940	2.3	15.26
Met->Hsl Deamidated Deamidated Formyl Deamidated Deamidated	4563.13	4563.17	9.21	61720	1.7	13.93
Met->Hsl Oxidation Oxidation	4563.19	4563.17	-3.69	61720	1.7	13.93
Met->Hsl Deamidated Oxidation Formyl	4576.17	4576.18	2.53	56060	1.6	13.93
Met->Hsl Oxidation Formyl	4575.19	4575.18	-2.06	49760	1.4	14.19
Met->Hsl Deamidated Oxidation Oxidation Deamidated Formyl Deamidated Oxidation Deamidated Deamidated Deamidated	4613.08	4613.1	4.01	29670	0.8	15.8
Met->Hsl Deamidated Oxidation Oxidation Deamidated Oxidation Oxidation Oxidation	4613.14	4613.1	-8.75	29670	0.8	15.8
Met->Hsl Deamidated Oxidation Deamidated Deamidated Deamidated Deamidated Deamidated	4553.1	4553.18	18.48	29190	0.8	14.86
Met->Hsl Oxidation Formyl Formyl	4603.18	4603.15	-7.8	27200	0.8	13.93
Met->Hsl Deamidated Oxidation Oxidation Deamidated Deamidated Deamidated Deamidated Deamidated	4569.09	4569.14	11.62	23290	0.6	14.86
Met->Hsl Deamidated Oxidation Deamidated Formyl	4577.16	4577.19	8.15	18630	0.5	14.86
Met->Hsl Deamidated Oxidation Formyl Formyl	4604.17	4604.17	0.92	13390	0.4	15.45
Met->Hsl Deamidated Oxidation Oxidation Deamidated Deamidated Oxidation Oxidation Oxidation	4614.12	4614.12	-0.87	11910	0.3	15.45
Met->Hsl Deamidated Deamidated Deamidated	4534.15	4534.18	7.11	10340	0.3	13.93
Met->Hsl Deamidated Oxidation Oxidation Deamidated Oxidation	4581.15	4581.15	1.09	10090	0.3	15.8
Met->Hsl Deamidated Oxidation Deamidated Formyl Deamidated Deamidated Deamidated Deamidated	4581.09	4581.15	13.94	10090	0.3	15.8
Met->Hsl Deamidated Deamidated Formyl Formyl Deamidated	4590.14	4590.16	5.43	9809	0.3	13.93
Met->Hsl Deamidated Oxidation Oxidation Deamidated Deamidated Oxidation Oxidation Deamidated Deamidated Deamidated	4601.08	4601.13	9.63	9689	0.3	13.17
Met->Hsl Deamidated Deamidated Formyl Formyl Deamidated Deamidated	4591.12	4591.17	9.42	6977	0.2	13.17
Met->Hsl Oxidation Oxidation Formyl	4591.18	4591.17	-3.4	6977	0.2	13.17
Met->Hsl Deamidated Oxidation Oxidation Deamidated Formyl Deamidated Deamidated Deamidated Deamidated	4597.09	4597.13	9.7	6636	0.2	16.32
Met->Hsl Deamidated Oxidation Oxidation Deamidated Oxidation Oxidation	4597.14	4597.13	-3.1	6636	0.2	16.32
Met->Hsl Deamidated Oxidation Oxidation Deamidated Deamidated Deamidated Deamidated	4568.11	4568.18	15.97	5235	0.1	14.19
Met->Hsl Deamidated Oxidation Oxidation Deamidated Deamidated Oxidation Deamidated	4583.12	4583.14	4.62	5181	0.1	15.26
Met->Hsl Deamidated Oxidation Deamidated Formyl Formyl	4605.15	4605.17	4.44	5025	0.1	16.32
Met->Hsl Deamidated Oxidation Deamidated Formyl Formyl Deamidated Formyl Formyl	4662.12	4662.18	12.77	4238	0.1	15.8
Met->Hsl Deamidated Oxidation Oxidation Deamidated Deamidated Oxidation Deamidated Deamidated Deamidated Deamidated	4586.07	4586.16	19.2	3626	0.1	13.93
Met->Hsl Deamidated Oxidation Deamidated Formyl Deamidated Deamidated Deamidated Deamidated Deamidated	4582.08	4582.15	16.97	3424	0.1	15.45
Met->Hsl Deamidated Oxidation Oxidation Deamidated Deamidated Oxidation	4582.13	4582.15	4.13	3424	0.1	15.45
Met->Hsl Deamidated Oxidation Deamidated Formyl Deamidated	4578.14	4578.19	10.85	3037	0.1	14.19
Met->Hsl Deamidated Deamidated Formyl Deamidated	4562.14	4562.16	4.04	2938	0.1	12.65
Met->Hsl Deamidated Oxidation Oxidation Deamidated Deamidated Deamidated Deamidated Deamidated Deamidated	4570.08	4570.16	19.26	2277	0.1	13.17
Met->Hsl Deamidated Oxidation Oxidation Deamidated Oxidation Oxidation Oxidation Oxidation	4629.13	4629.12	-3.68	2052	0.1	14.19
Met->Hsl Deamidated Oxidation Oxidation Deamidated Formyl	4593.15	4593.17	4.86	639.5	0	12.87
Met->Hsl Deamidated Deamidated Formyl Formyl Deamidated Deamidated Deamidated Deamidated	4593.09	4593.17	17.67	639.5	0	12.87
Met->Hsl Deamidated Deamidated Deamidated Deamidated Deamidated Deamidated Deamidated	4538.09	4538.11	5.92	195.4	0	7.94
Kinet2_04
Met->Hsl	4531.2	4531.19	-2.65	1898000	45	14.81
Met->Hsl Formyl	4559.19	4559.18	-1.88	553400	13.1	14.16
Met->Hsl Oxidation	4547.19	4547.19	0.19	363200	8.6	13.14
Met->Hsl Deamidated Oxidation Deamidated	4549.16	4549.2	8.9	220200	5.2	13.89
Met->Hsl Deamidated Oxidation	4548.18	4548.19	3.82	193200	4.6	14.12
Met->Hsl Formyl Formyl	4587.19	4587.16	-5.7	140800	3.3	15.25
Met->Hsl Deamidated Oxidation Formyl	4576.17	4576.18	3.02	90820	2.2	13.89
Met->Hsl Oxidation Formyl	4575.19	4575.17	-2.93	89020	2.1	14.12
Met->Hsl Deamidated Oxidation Oxidation Deamidated Deamidated Oxidation Deamidated Deamidated Deamidated	4585.09	4585.11	4.62	84980	2	14.81
Met->Hsl Deamidated Deamidated Formyl Deamidated Deamidated	4563.13	4563.17	9.91	53630	1.3	13.89
Met->Hsl Oxidation Oxidation	4563.19	4563.17	-2.98	53630	1.3	13.89
Met->Hsl Deamidated Oxidation Formyl Formyl	4604.17	4604.16	-2.27	41780	1	13.89
Met->Hsl Deamidated Oxidation Oxidation Deamidated Formyl Deamidated Oxidation Deamidated Deamidated Deamidated	4613.08	4613.1	4.24	33380	0.8	14.16
Met->Hsl Deamidated Oxidation Oxidation Deamidated Oxidation Oxidation Oxidation	4613.14	4613.1	-8.52	33380	0.8	14.16
Met->Hsl Oxidation Formyl Formyl	4603.18	4603.15	-7.1	31730	0.8	14.12
Met->Hsl Deamidated Oxidation Oxidation Deamidated Deamidated Oxidation Oxidation Deamidated Deamidated Deamidated	4601.08	4601.12	9.36	27340	0.6	13.14
Met->Hsl Deamidated Oxidation Deamidated Deamidated Deamidated Deamidated Deamidated	4553.1	4553.16	14.43	26840	0.6	14.81
Met->Hsl Deamidated Oxidation Oxidation Deamidated Deamidated Oxidation Oxidation Oxidation	4614.12	4614.13	0.45	26060	0.6	15.45
Met->Hsl Deamidated Oxidation Oxidation Deamidated Deamidated Deamidated Deamidated Deamidated	4569.09	4569.14	10.96	21820	0.5	14.81
Met->Hsl Deamidated Oxidation Oxidation Formyl	4592.17	4592.19	4.86	15160	0.4	13.14
Met->Hsl Deamidated Deamidated Formyl Formyl Deamidated Deamidated Deamidated	4592.11	4592.19	17.68	15160	0.4	13.14
Met->Hsl Deamidated Deamidated Formyl Formyl Deamidated	4590.14	4590.16	5.1	11870	0.3	13.89
Met->Hsl Deamidated Oxidation Oxidation Deamidated Oxidation Oxidation	4597.14	4597.13	-2.87	11500	0.3	14.16
Met->Hsl Deamidated Oxidation Oxidation Deamidated Formyl Deamidated Deamidated Deamidated Deamidated	4597.09	4597.13	9.93	11500	0.3	14.16
Met->Hsl Deamidated Oxidation Oxidation Deamidated Deamidated Oxidation Oxidation Deamidated Oxidation	4615.11	4615.17	14.19	11390	0.3	17.08
Met->Hsl Formyl Formyl Formyl	4615.18	4615.17	-1.86	11390	0.3	17.08
Met->Hsl Deamidated Oxidation Deamidated Formyl Deamidated Deamidated Deamidated Deamidated	4581.09	4581.16	15.46	10380	0.2	16.28
Met->Hsl Deamidated Oxidation Oxidation Deamidated Oxidation	4581.15	4581.16	2.61	10380	0.2	16.28
Met->Hsl Deamidated Oxidation Oxidation Deamidated Deamidated Oxidation Oxidation	4598.13	4598.13	0.82	9349	0.2	14.12
Met->Hsl Deamidated Oxidation Oxidation Deamidated Formyl Deamidated Deamidated Deamidated Deamidated Deamidated	4598.07	4598.13	13.62	9349	0.2	14.12
Met->Hsl Deamidated Deamidated Deamidated	4534.15	4534.17	5.54	8645	0.2	14.12
Met->Hsl Oxidation Oxidation Formyl	4591.18	4591.18	0.05	8526	0.2	13.44
Met->Hsl Deamidated Deamidated Formyl Formyl Deamidated Deamidated	4591.12	4591.18	12.87	8526	0.2	13.44
Met->Hsl Deamidated Oxidation Oxidation Deamidated Deamidated Oxidation	4582.13	4582.16	5.08	8185	0.2	14.16
Met->Hsl Deamidated Oxidation Deamidated Formyl Deamidated Deamidated Deamidated Deamidated Deamidated	4582.08	4582.16	17.92	8185	0.2	14.16
Met->Hsl Deamidated Formyl	4560.18	4560.18	1.87	6799	0.2	17.08
Met->Hsl Deamidated Oxidation Oxidation Deamidated Deamidated Deamidated Deamidated	4568.11	4568.18	16.78	6568	0.2	14.12
Met->Hsl Deamidated Oxidation Oxidation Deamidated Deamidated Oxidation Oxidation Oxidation Oxidation	4630.12	4630.12	0.7	5436	0.1	14.12
Met->Hsl Deamidated Oxidation Oxidation Deamidated Formyl Oxidation Oxidation Oxidation	4641.13	4641.1	-6.61	5145	0.1	17.08
Met->Hsl Deamidated Oxidation Oxidation Deamidated Deamidated Oxidation Deamidated Deamidated Deamidated Deamidated	4586.07	4586.16	18.67	4019	0.1	13.89
Met->Hsl Deamidated Deamidated Formyl Formyl Deamidated Deamidated Deamidated Deamidated	4593.09	4593.19	22.04	3833	0.1	12.84
Met->Hsl Deamidated Oxidation Oxidation Deamidated Formyl	4593.15	4593.19	9.23	3833	0.1	12.84
Met->Hsl Deamidated Oxidation Oxidation Deamidated Formyl Deamidated Oxidation Deamidated	4611.11	4611.12	1.01	3778	0.1	15.45
Met->Hsl Oxidation Oxidation Oxidation Oxidation Oxidation	4611.17	4611.12	-11.75	3778	0.1	15.45
Met->Hsl Deamidated Oxidation Oxidation Deamidated Oxidation Oxidation Oxidation Oxidation	4629.13	4629.12	-2.49	3427	0.1	13.44
Met->Hsl Deamidated Oxidation Deamidated Formyl Formyl	4605.15	4605.15	0.26	3236	0.1	13.14
Met->Hsl Deamidated Oxidation Oxidation Deamidated Deamidated Deamidated Deamidated Deamidated Deamidated	4570.08	4570.17	20.16	2802	0.1	13.44
Met->Hsl Deamidated Oxidation Oxidation Formyl Formyl	4620.16	4620.16	0.44	1866	0	13.44
Met->Hsl Deamidated Deamidated Formyl Formyl Deamidated Formyl Deamidated Deamidated	4620.1	4620.16	13.18	1866	0	13.44
Met->Hsl Deamidated Oxidation Oxidation Deamidated Deamidated Oxidation Oxidation Deamidated Oxidation Oxidation	4631.1	4631.15	9.24	1678	0	15.45
Met->Hsl Oxidation Formyl Formyl Formyl	4631.18	4631.15	-6.77	1678	0	15.45
Met->Hsl Deamidated Oxidation Oxidation Deamidated Formyl Deamidated Deamidated Deamidated	4596.1	4596.17	13.83	1434	0	15.25
Met->Hsl Deamidated Oxidation Oxidation Oxidation Oxidation	4596.16	4596.17	1.03	1434	0	15.25
Met->Hsl Deamidated Oxidation Deamidated Formyl Formyl Deamidated Deamidated Deamidated Deamidated	4609.09	4609.16	16.36	977.1	0	17.08
Met->Hsl Deamidated Oxidation Oxidation Deamidated Formyl Oxidation	4609.14	4609.16	3.59	977.1	0	17.08
Met->Hsl Deamidated Deamidated Formyl Deamidated Deamidated Deamidated	4564.11	4564.18	14.33	835.6	0	11.95
Met->Hsl Deamidated Oxidation Oxidation	4564.17	4564.18	1.44	835.6	0	11.95
Met->Hsl Deamidated Oxidation Deamidated Formyl Deamidated	4578.14	4578.17	6.83	816.9	0	11.95
Met->Hsl Oxidation Oxidation Formyl Oxidation Oxidation Oxidation Oxidation	4655.16	4655.33	35.38	240.7	0	9.71
Met->Hsl Deamidated Oxidation Oxidation Deamidated Formyl Formyl Deamidated Oxidation Oxidation Deamidated	4655.1	4655.33	48.02	240.7	0	9.71
Kinet2_05
Met->Hsl Deamidated	4532.18	4532.19	1.64	880500	23.8	14.86
Met->Hsl Formyl	4559.19	4559.17	-5.6	520400	14.1	15.8
Met->Hsl Deamidated Oxidation Deamidated Formyl	4577.16	4577.19	7.01	435900	11.8	14.76
Met->Hsl Formyl Formyl	4587.19	4587.16	-5.85	218400	5.9	14.76
Met->Hsl Deamidated Oxidation Deamidated	4549.16	4549.19	6.62	201900	5.5	13.91
Met->Hsl Oxidation	4547.19	4547.16	-6.66	173100	4.7	13.16
Met->Hsl	4531.2	4531.17	-5.31	157800	4.3	15.24
Met->Hsl Deamidated Oxidation	4548.18	4548.18	0.38	133800	3.6	14.18
Met->Hsl Deamidated Oxidation Formyl	4576.17	4576.17	0.7	102900	2.8	13.91
Met->Hsl Deamidated Oxidation Oxidation Deamidated Deamidated Oxidation Deamidated Deamidated Deamidated	4585.09	4585.1	3.34	90900	2.5	14.86
Met->Hsl Deamidated Oxidation Formyl Formyl	4604.17	4604.17	1.43	82280	2.2	14.76
Met->Hsl Oxidation Formyl	4575.19	4575.17	-4.35	74020	2	14.18
Met->Hsl Deamidated Oxidation Oxidation Deamidated Deamidated Oxidation Oxidation Deamidated Oxidation	4615.11	4615.15	10.19	57020	1.5	14.76
Met->Hsl Formyl Formyl Formyl	4615.18	4615.15	-5.87	57020	1.5	14.76
Met->Hsl Oxidation Formyl Formyl	4603.18	4603.15	-6.94	35260	1	14.18
Met->Hsl Deamidated Oxidation Oxidation Deamidated Formyl Deamidated Oxidation Deamidated Deamidated Deamidated	4613.08	4613.09	2.69	34570	0.9	16.33
Met->Hsl Deamidated Oxidation Oxidation Deamidated Oxidation Oxidation Oxidation	4613.14	4613.09	-10.07	34570	0.9	16.33
Met->Hsl Oxidation Oxidation	4563.19	4563.16	-5.78	33790	0.9	13.91
Met->Hsl Deamidated Deamidated Formyl Deamidated Deamidated	4563.13	4563.16	7.11	33790	0.9	13.91
Met->Hsl Deamidated Oxidation Oxidation Deamidated Deamidated Oxidation Oxidation Oxidation Oxidation	4630.12	4630.11	-2.86	32330	0.9	14.76
Met->Hsl Deamidated Oxidation Oxidation Deamidated Deamidated Oxidation Oxidation Oxidation	4614.12	4614.12	0.14	31640	0.9	15.43
Met->Hsl Deamidated Oxidation Deamidated Deamidated Deamidated Deamidated Deamidated	4553.1	4553.17	15.43	27640	0.7	14.86
Met->Hsl Deamidated Oxidation Oxidation Deamidated Deamidated Deamidated Deamidated Deamidated	4569.09	4569.13	8.19	21520	0.6	14.86
Met->Hsl Deamidated Oxidation Deamidated Formyl Formyl	4605.15	4605.16	2.37	12700	0.3	14.86
Met->Hsl Deamidated Oxidation Oxidation Deamidated Formyl Oxidation Oxidation Oxidation	4641.13	4641.09	-8.68	12610	0.3	14.76
Met->Hsl Deamidated Deamidated Formyl Formyl Deamidated Deamidated	4591.12	4591.16	7.17	11810	0.3	13.91
Met->Hsl Oxidation Oxidation Formyl	4591.18	4591.16	-5.65	11810	0.3	13.91
Met->Hsl Deamidated Oxidation Deamidated Formyl Deamidated Deamidated Deamidated Deamidated	4581.09	4581.15	13.12	10880	0.3	15.8
Met->Hsl Deamidated Oxidation Oxidation Deamidated Oxidation	4581.15	4581.15	0.27	10880	0.3	15.8
Met->Hsl Deamidated Oxidation Oxidation Deamidated Deamidated Oxidation Oxidation Deamidated	4599.11	4599.16	10.03	10550	0.3	14.76
Met->Hsl Deamidated Oxidation Oxidation Deamidated Deamidated Oxidation Oxidation Deamidated Deamidated Deamidated	4601.08	4601.14	13.5	8307	0.2	13.91
Met->Hsl Deamidated Oxidation Oxidation Deamidated Oxidation Oxidation	4597.14	4597.11	-6.89	8098	0.2	16.33
Met->Hsl Deamidated Oxidation Oxidation Deamidated Formyl Deamidated Deamidated Deamidated Deamidated	4597.09	4597.11	5.91	8098	0.2	16.33
Met->Hsl Deamidated Deamidated Formyl Formyl Deamidated Deamidated Deamidated Deamidated	4593.09	4593.17	16.28	7767	0.2	12.86
Met->Hsl Deamidated Oxidation Oxidation Deamidated Formyl	4593.15	4593.17	3.47	7767	0.2	12.86
Met->Hsl Deamidated Deamidated Deamidated	4534.15	4534.16	2.81	6407	0.2	14.18
Met->Hsl Deamidated Oxidation Oxidation Deamidated Oxidation Oxidation Oxidation Oxidation	4629.13	4629.11	-5.55	6053	0.2	13.16
Met->Hsl Deamidated Oxidation Deamidated Formyl Deamidated Deamidated Deamidated Deamidated Deamidated	4582.08	4582.15	15.97	4744	0.1	15.43
Met->Hsl Deamidated Oxidation Oxidation Deamidated Deamidated Oxidation	4582.13	4582.15	3.12	4744	0.1	15.43
Met->Hsl Deamidated Oxidation Oxidation Deamidated Formyl Oxidation Oxidation	4625.14	4625.12	-4.51	4602	0.1	14.76
Met->Hsl Deamidated Oxidation Oxidation Deamidated Formyl Formyl Deamidated Deamidated Deamidated Deamidated	4625.08	4625.12	8.22	4602	0.1	14.76
Met->Hsl Deamidated Oxidation Oxidation Deamidated Formyl Deamidated Oxidation Deamidated Deamidated	4612.1	4612.12	5.27	4455	0.1	15.24
Met->Hsl Deamidated Oxidation Oxidation Oxidation Oxidation Oxidation	4612.16	4612.12	-7.49	4455	0.1	15.24
Met->Hsl Deamidated Oxidation Oxidation Deamidated Deamidated Oxidation Oxidation Deamidated Oxidation Oxidation	4631.1	4631.14	8.51	4228	0.1	15.43
Met->Hsl Oxidation Formyl Formyl Formyl	4631.18	4631.14	-7.5	4228	0.1	15.43
Met->Hsl Oxidation Oxidation Oxidation Oxidation Oxidation	4611.17	4611.11	-12.47	3855	0.1	15.43
Met->Hsl Deamidated Oxidation Oxidation Deamidated Formyl Deamidated Oxidation Deamidated	4611.11	4611.11	0.3	3855	0.1	15.43
Met->Hsl Deamidated Oxidation Oxidation Formyl Formyl	4620.16	4620.15	-2.44	3681	0.1	13.16
Met->Hsl Deamidated Deamidated Formyl Formyl Deamidated Formyl Deamidated Deamidated	4620.1	4620.15	10.3	3681	0.1	13.16
Met->Hsl Deamidated Oxidation Oxidation Deamidated Deamidated Deamidated Deamidated	4568.11	4568.17	13.27	3674	0.1	14.18
Met->Hsl Deamidated Oxidation Oxidation Deamidated Formyl Deamidated Deamidated Deamidated	4596.1	4596.12	3.83	3446	0.1	15.8
Met->Hsl Deamidated Oxidation Oxidation Oxidation Oxidation	4596.16	4596.12	-8.98	3446	0.1	15.8
Met->Hsl Deamidated Oxidation Oxidation Deamidated Deamidated Deamidated Deamidated Deamidated Deamidated	4570.08	4570.15	16.63	3353	0.1	13.16
Met->Hsl Deamidated Oxidation Oxidation Deamidated Formyl Deamidated Oxidation	4610.13	4610.11	-4.4	3267	0.1	15.8
Met->Hsl Deamidated Oxidation Deamidated Formyl Formyl Deamidated Deamidated Deamidated Deamidated Deamidated	4610.07	4610.11	8.37	3267	0.1	15.8
Met->Hsl Deamidated Deamidated Formyl Formyl Deamidated Formyl Deamidated Deamidated Deamidated	4621.09	4621.15	13.16	2749	0.1	14.18
Met->Hsl Deamidated Oxidation Oxidation Deamidated Formyl Formyl	4621.14	4621.15	0.43	2749	0.1	14.18
Met->Hsl Deamidated Oxidation Oxidation Deamidated Deamidated Oxidation Oxidation	4598.13	4598.12	-2.4	2438	0.1	13.16
Met->Hsl Deamidated Oxidation Oxidation Deamidated Formyl Deamidated Deamidated Deamidated Deamidated Deamidated	4598.07	4598.12	10.4	2438	0.1	13.16
Met->Hsl Deamidated Formyl	4560.18	4560.16	-4.06	1479	0	12.61
Met->Hsl Deamidated Oxidation Deamidated Formyl Formyl Deamidated Deamidated Deamidated Deamidated	4609.09	4609.14	12.68	1464	0	17.12
Met->Hsl Deamidated Oxidation Oxidation Deamidated Formyl Oxidation	4609.14	4609.14	-0.09	1464	0	17.12
Met->Hsl Deamidated Oxidation Oxidation Deamidated Deamidated Oxidation Deamidated Deamidated Deamidated Deamidated	4586.07	4586.14	14.74	1461	0	12.61
Met->Hsl Deamidated Oxidation Oxidation	4564.17	4564.16	-2.66	1445	0	11.93
Met->Hsl Deamidated Deamidated Formyl Deamidated Deamidated Deamidated	4564.11	4564.16	10.23	1445	0	11.93
Met->Hsl Deamidated Oxidation Deamidated Formyl Deamidated	4578.14	4578.15	1.46	698.5	0	11.93
Met->Hsl Deamidated Oxidation Oxidation Deamidated Formyl Formyl Deamidated Oxidation Oxidation Deamidated	4655.1	4655.32	46.31	358.1	0	9.7
Met->Hsl Oxidation Oxidation Formyl Oxidation Oxidation Oxidation Oxidation	4655.16	4655.32	33.67	358.1	0	9.7
Kinet2_06
Met->Hsl	4531.2	4531.18	-3.88	1699000	36.3	14.94
Met->Hsl Formyl	4559.19	4559.17	-4.14	482300	10.3	14.94
Met->Hsl Deamidated Oxidation Deamidated Formyl	4577.16	4577.19	6.77	411900	8.8	14.74
Met->Hsl Oxidation	4547.19	4547.17	-5.41	372600	8	13.14
Met->Hsl Formyl Formyl	4587.19	4587.16	-5.56	205700	4.4	14.74
Met->Hsl Deamidated Oxidation Deamidated	4549.16	4549.19	6.66	187500	4	13.9
Met->Hsl Deamidated Oxidation	4548.18	4548.17	-0.96	123300	2.6	14.2
Met->Hsl Deamidated Oxidation Formyl	4576.17	4576.17	-0.71	117300	2.5	13.9
Met->Hsl Oxidation Formyl	4575.19	4575.16	-5.49	103500	2.2	14.44
Met->Hsl Deamidated Oxidation Oxidation Deamidated Deamidated Oxidation Deamidated Deamidated Deamidated	4585.09	4585.11	4.56	86820	1.9	14.94
Met->Hsl Deamidated Oxidation Formyl Formyl	4604.17	4604.17	0.27	74300	1.6	14.74
Met->Hsl Deamidated Oxidation Oxidation Deamidated Deamidated Oxidation Oxidation Deamidated Oxidation	4615.11	4615.16	10.5	65790	1.4	14.74
Met->Hsl Formyl Formyl Formyl	4615.18	4615.16	-5.56	65790	1.4	14.74
Met->Hsl Oxidation Formyl Formyl	4603.18	4603.16	-5.41	41460	0.9	14.44
Met->Hsl Deamidated Oxidation Oxidation Deamidated Oxidation Oxidation Oxidation	4613.14	4613.11	-5.68	36910	0.8	15.8
Met->Hsl Deamidated Oxidation Oxidation Deamidated Formyl Deamidated Oxidation Deamidated Deamidated Deamidated	4613.08	4613.11	7.07	36910	0.8	15.8
Met->Hsl Deamidated Oxidation Oxidation Deamidated Deamidated Oxidation Oxidation Oxidation Oxidation	4630.12	4630.11	-2.14	32240	0.7	14.74
Met->Hsl Oxidation Oxidation	4563.19	4563.17	-4.16	29570	0.6	13.9
Met->Hsl Deamidated Deamidated Formyl Deamidated Deamidated	4563.13	4563.17	8.73	29570	0.6	13.9
Met->Hsl Deamidated Oxidation Oxidation Deamidated Deamidated Oxidation Oxidation Oxidation	4614.12	4614.14	3.25	27130	0.6	15.46
Met->Hsl Deamidated Oxidation Deamidated Deamidated Deamidated Deamidated Deamidated	4553.1	4553.17	16.53	26140	0.6	14.94
Met->Hsl Deamidated Oxidation Oxidation	4564.17	4564.18	2.02	23480	0.5	13.14
Met->Hsl Deamidated Deamidated Formyl Deamidated Deamidated Deamidated	4564.11	4564.18	14.91	23480	0.5	13.14
Met->Hsl Deamidated Deamidated Formyl Formyl Deamidated Deamidated Deamidated	4592.11	4592.16	12.58	22580	0.5	13.14
Met->Hsl Deamidated Oxidation Oxidation Formyl	4592.17	4592.16	-0.24	22580	0.5	13.14
Met->Hsl Deamidated Oxidation Oxidation Deamidated Deamidated Deamidated Deamidated Deamidated	4569.09	4569.14	10.46	21260	0.5	14.94
Met->Hsl Deamidated Oxidation Deamidated Formyl Formyl Formyl	4633.14	4633.13	-3.93	20830	0.4	14.44
Met->Hsl Deamidated Oxidation Deamidated Formyl Formyl	4605.15	4605.17	4.14	16410	0.4	14.94
Met->Hsl Deamidated Oxidation Oxidation Deamidated Formyl Oxidation Oxidation Oxidation	4641.13	4641.1	-7.83	13420	0.3	14.74
Met->Hsl Deamidated Deamidated Formyl Formyl Deamidated Deamidated Deamidated Deamidated	4593.09	4593.18	18.93	12540	0.3	12.84
Met->Hsl Deamidated Oxidation Oxidation Deamidated Formyl	4593.15	4593.18	6.12	12540	0.3	12.84
Met->Hsl Deamidated Deamidated Formyl Formyl Deamidated Deamidated	4591.12	4591.16	7.64	11480	0.2	13.9
Met->Hsl Oxidation Oxidation Formyl	4591.18	4591.16	-5.18	11480	0.2	13.9
Met->Hsl Deamidated Formyl Formyl	4588.17	4588.16	-3.05	11380	0.2	14.44
Met->Hsl Deamidated Oxidation Oxidation Deamidated Oxidation	4581.15	4581.15	1.01	10100	0.2	15.8
Met->Hsl Deamidated Oxidation Deamidated Formyl Deamidated Deamidated Deamidated Deamidated	4581.09	4581.15	13.86	10100	0.2	15.8
Met->Hsl Deamidated Oxidation Oxidation Deamidated Oxidation Oxidation Oxidation Oxidation	4629.13	4629.11	-4.89	9237	0.2	14.44
Met->Hsl Deamidated Oxidation Formyl Formyl Formyl	4632.16	4632.16	-0.81	8882	0.2	15.46
Met->Hsl Deamidated Oxidation Oxidation Deamidated Deamidated Oxidation Deamidated Deamidated Deamidated Deamidated	4586.07	4586.14	15.57	8331	0.2	13.14
Met->Hsl Deamidated Oxidation Oxidation Deamidated Formyl Deamidated Deamidated Deamidated Deamidated	4597.09	4597.14	10.75	7855	0.2	14.2
Met->Hsl Deamidated Oxidation Oxidation Deamidated Oxidation Oxidation	4597.14	4597.14	-2.05	7855	0.2	14.2
Met->Hsl Deamidated Oxidation Oxidation Deamidated Deamidated Oxidation Oxidation Deamidated Deamidated Deamidated	4601.08	4601.15	14.49	7707	0.2	13.9
Met->Hsl Deamidated Deamidated Deamidated Deamidated	4535.13	4535.16	6.45	7604	0.2	14.44
Met->Hsl Deamidated Oxidation Oxidation Deamidated Deamidated Oxidation Oxidation Deamidated Deamidated	4600.1	4600.16	13.29	7170	0.2	14.74
Met->Hsl Deamidated Oxidation Oxidation Deamidated Formyl Deamidated Deamidated Deamidated	4596.1	4596.17	15.35	6846	0.1	14.74
Met->Hsl Deamidated Oxidation Oxidation Oxidation Oxidation	4596.16	4596.17	2.54	6846	0.1	14.74
Met->Hsl Oxidation Formyl Formyl Formyl	4631.18	4631.15	-6.42	6439	0.1	15.23
Met->Hsl Deamidated Oxidation Oxidation Deamidated Deamidated Oxidation Oxidation Deamidated Oxidation Oxidation	4631.1	4631.15	9.58	6439	0.1	15.23
Met->Hsl Deamidated Oxidation Oxidation Deamidated Deamidated Oxidation Oxidation Deamidated	4599.11	4599.12	0.55	6149	0.1	13.44
Met->Hsl Deamidated Oxidation Oxidation Deamidated Deamidated Deamidated Deamidated Deamidated Deamidated	4570.08	4570.16	18.25	5475	0.1	13.14
Met->Hsl Deamidated Oxidation Oxidation Deamidated Formyl Oxidation Oxidation	4625.14	4625.12	-3.58	5394	0.1	14.74
Met->Hsl Deamidated Oxidation Oxidation Deamidated Formyl Formyl Deamidated Deamidated Deamidated Deamidated	4625.08	4625.12	9.15	5394	0.1	14.74
Met->Hsl Deamidated Deamidated Formyl Formyl Deamidated Formyl Deamidated Deamidated	4620.1	4620.15	10.99	5280	0.1	13.44
Met->Hsl Deamidated Oxidation Oxidation Formyl Formyl	4620.16	4620.15	-1.74	5280	0.1	13.44
Met->Hsl Deamidated Formyl	4560.18	4560.17	-2.38	4894	0.1	13.14
Met->Hsl Deamidated Deamidated Formyl Formyl Deamidated Formyl Deamidated Deamidated Deamidated	4621.09	4621.15	13.53	4239	0.1	14.2
Met->Hsl Deamidated Oxidation Oxidation Deamidated Formyl Formyl	4621.14	4621.15	0.79	4239	0.1	14.2
Met->Hsl Deamidated Deamidated Deamidated	4534.15	4534.16	1.99	3848	0.1	14.2
Met->Hsl Deamidated Oxidation Deamidated Formyl Deamidated Deamidated Deamidated Deamidated Deamidated	4582.08	4582.16	17.88	3801	0.1	15.46
Met->Hsl Deamidated Oxidation Oxidation Deamidated Deamidated Oxidation	4582.13	4582.16	5.04	3801	0.1	15.46
Met->Hsl Deamidated Oxidation Oxidation Deamidated Deamidated Oxidation Oxidation Deamidated Oxidation Deamidated	4616.09	4616.14	10.13	2843	0.1	15.8
Met->Hsl Deamidated Formyl Formyl Formyl	4616.17	4616.14	-5.92	2843	0.1	15.8
Met->Hsl Deamidated Oxidation Oxidation Deamidated Formyl Deamidated Oxidation Oxidation Oxidation Oxidation	4658.11	4658.09	-4.65	2536	0.1	14.74
Met->Hsl Deamidated Oxidation Oxidation Deamidated Deamidated Deamidated Deamidated	4568.11	4568.16	12.12	2388	0.1	15.23
Met->Hsl Oxidation Oxidation Oxidation Oxidation Oxidation Oxidation	4627.17	4627.12	-9.37	2056	0	15.46
Met->Hsl Deamidated Oxidation Oxidation Deamidated Formyl Deamidated Oxidation Oxidation Deamidated	4627.11	4627.12	3.35	2056	0	15.46
Met->Hsl Deamidated Oxidation Oxidation Deamidated Formyl Oxidation	4609.14	4609.16	3.77	1896	0	17.09
Met->Hsl Deamidated Oxidation Deamidated Formyl Formyl Deamidated Deamidated Deamidated Deamidated	4609.09	4609.16	16.54	1896	0	17.09
Met->Hsl Oxidation Oxidation Oxidation Oxidation Oxidation Oxidation Oxidation Oxidation	4659.16	4659.1	-11.42	1409	0	15.46
Met->Hsl Oxidation Formyl Formyl Formyl Formyl	4659.17	4659.1	-14.69	1409	0	15.46
Met->Hsl Oxidation Oxidation Formyl Formyl	4619.18	4619.16	-2.58	1052	0	12.6
Met->Hsl Deamidated Deamidated Formyl Formyl Deamidated Formyl Deamidated	4619.12	4619.16	10.16	1052	0	12.6
Met->Hsl Deamidated Deamidated Formyl Formyl Formyl	4617.15	4617.12	-6.4	1031	0	13.9
Met->Hsl Deamidated Oxidation Deamidated Formyl Deamidated	4578.14	4578.17	6.25	658.1	0	11.93
Met->Hsl Deamidated Deamidated Formyl Formyl	4589.16	4589.18	5.22	539.6	0	12.84
Met->Hsl Oxidation Oxidation Formyl Oxidation Oxidation Oxidation Oxidation	4655.16	4655.32	35	455.4	0	9.68
Met->Hsl Deamidated Oxidation Oxidation Deamidated Formyl Formyl Deamidated Oxidation Oxidation Deamidated	4655.1	4655.32	47.64	455.4	0	9.68
Kinet2_07
Met->Hsl	4531.2	4531.19	-1.88	1549000	33.4	14.89
Met->Hsl Formyl	4559.19	4559.16	-6.25	529900	11.4	16.31
Met->Hsl Deamidated Oxidation Formyl	4576.17	4576.18	2.07	481300	10.4	14.76
Met->Hsl Formyl Formyl	4587.19	4587.17	-2.96	246400	5.3	14.76
Met->Hsl Oxidation	4547.19	4547.18	-2.87	234000	5	13.16
Met->Hsl Deamidated Oxidation Deamidated	4549.16	4549.2	8.92	175900	3.8	13.94
Met->Hsl Oxidation Formyl	4575.19	4575.18	-0.5	141400	3.1	13.94
Met->Hsl Deamidated Oxidation Formyl Formyl	4604.17	4604.18	3.05	127900	2.8	14.76
Met->Hsl Deamidated Oxidation	4548.18	4548.2	4.23	81980	1.8	14.11
Met->Hsl Deamidated Oxidation Oxidation Deamidated Deamidated Oxidation Oxidation Deamidated Oxidation	4615.11	4615.16	11.35	81130	1.8	14.76
Met->Hsl Formyl Formyl Formyl	4615.18	4615.16	-4.71	81130	1.8	14.76
Met->Hsl Deamidated Oxidation Oxidation Deamidated Deamidated Oxidation Deamidated Deamidated Deamidated	4585.09	4585.1	3.53	78610	1.7	14.89
Met->Hsl Oxidation Formyl Formyl	4603.18	4603.17	-2.84	56190	1.2	14.44
Met->Hsl Deamidated Oxidation Oxidation Deamidated Deamidated Oxidation Oxidation Oxidation	4614.12	4614.14	2.49	40440	0.9	15.45
Met->Hsl Deamidated Oxidation Oxidation Deamidated Oxidation Oxidation Oxidation	4613.14	4613.1	-8.26	36830	0.8	16.31
Met->Hsl Deamidated Oxidation Oxidation Deamidated Formyl Deamidated Oxidation Deamidated Deamidated Deamidated	4613.08	4613.1	4.5	36830	0.8	16.31
Met->Hsl Oxidation Formyl Formyl Formyl	4631.18	4631.12	-12.26	36120	0.8	14.76
Met->Hsl Deamidated Oxidation Oxidation Deamidated Deamidated Oxidation Oxidation Deamidated Oxidation Oxidation	4631.1	4631.12	3.75	36120	0.8	14.76
Met->Hsl Deamidated Deamidated Formyl Deamidated Deamidated	4563.13	4563.17	9.52	26970	0.6	13.94
Met->Hsl Oxidation Oxidation	4563.19	4563.17	-3.38	26970	0.6	13.94
Met->Hsl Deamidated Oxidation Deamidated Formyl Formyl Formyl	4633.14	4633.15	0.21	26600	0.6	14.44
Met->Hsl Deamidated Oxidation Deamidated Deamidated Deamidated Deamidated Deamidated	4553.1	4553.16	14.75	25950	0.6	14.89
Met->Hsl Deamidated Oxidation Oxidation Deamidated Deamidated Deamidated Deamidated Deamidated	4569.09	4569.14	9.82	19640	0.4	14.89
Met->Hsl Deamidated Oxidation Deamidated Formyl Deamidated	4578.14	4578.19	11.25	18160	0.4	14.76
Met->Hsl Deamidated Deamidated Formyl Formyl Deamidated Deamidated Deamidated Deamidated	4593.09	4593.18	19.22	17870	0.4	12.86
Met->Hsl Deamidated Oxidation Oxidation Deamidated Formyl	4593.15	4593.18	6.4	17870	0.4	12.86
Met->Hsl Deamidated Oxidation Oxidation Formyl	4592.17	4592.17	1.18	16180	0.3	13.16
Met->Hsl Deamidated Deamidated Formyl Formyl Deamidated Deamidated Deamidated	4592.11	4592.17	14	16180	0.3	13.16
Met->Hsl Deamidated Deamidated Formyl Formyl Deamidated Deamidated	4591.12	4591.17	10.96	15980	0.3	13.94
Met->Hsl Oxidation Oxidation Formyl	4591.18	4591.17	-1.86	15980	0.3	13.94
Met->Hsl Deamidated Oxidation Oxidation Deamidated Formyl Oxidation Oxidation Oxidation	4641.13	4641.1	-7.26	14620	0.3	14.76
Met->Hsl Deamidated Deamidated Formyl Deamidated	4562.14	4562.17	6.35	13840	0.3	14.11
Met->Hsl Deamidated Oxidation Oxidation Deamidated Formyl Deamidated Deamidated Deamidated Deamidated Deamidated	4598.07	4598.14	15.27	13270	0.3	14.2
Met->Hsl Deamidated Oxidation Oxidation Deamidated Deamidated Oxidation Oxidation	4598.13	4598.14	2.47	13270	0.3	14.2
Met->Hsl Deamidated Oxidation Oxidation Deamidated Oxidation Oxidation Oxidation Oxidation	4629.13	4629.13	-2.09	13030	0.3	14.44
Met->Hsl Deamidated Oxidation Oxidation Deamidated Deamidated Oxidation Oxidation Deamidated	4599.11	4599.16	10.77	12770	0.3	14.76
Met->Hsl Deamidated Oxidation Oxidation Deamidated Deamidated Oxidation Oxidation Oxidation Oxidation	4630.12	4630.14	5.11	12500	0.3	14.11
Met->Hsl Deamidated Oxidation Formyl Formyl Formyl	4632.16	4632.16	-0.45	12440	0.3	15.45
Met->Hsl Deamidated Oxidation Oxidation Deamidated Oxidation	4581.15	4581.15	0.85	11580	0.2	15.78
Met->Hsl Deamidated Oxidation Deamidated Formyl Deamidated Deamidated Deamidated Deamidated	4581.09	4581.15	13.7	11580	0.2	15.78
Met->Hsl Oxidation Oxidation Oxidation Oxidation Oxidation	4611.17	4611.1	-14.53	11020	0.2	15.78
Met->Hsl Deamidated Oxidation Oxidation Deamidated Formyl Deamidated Oxidation Deamidated	4611.11	4611.1	-1.77	11020	0.2	15.78
Met->Hsl Deamidated Oxidation Oxidation Deamidated Deamidated Oxidation Oxidation Deamidated Deamidated Deamidated	4601.08	4601.16	16.92	10640	0.2	13.94
Met->Hsl Deamidated Oxidation Oxidation Deamidated Formyl Deamidated Oxidation Oxidation Deamidated	4627.11	4627.12	2.65	9364	0.2	14.76
Met->Hsl Oxidation Oxidation Oxidation Oxidation Oxidation Oxidation	4627.17	4627.12	-10.07	9364	0.2	14.76
Met->Hsl Deamidated Oxidation Oxidation Deamidated Formyl Deamidated Deamidated Deamidated Deamidated	4597.09	4597.13	9.34	8929	0.2	16.31
Met->Hsl Deamidated Oxidation Oxidation Deamidated Oxidation Oxidation	4597.14	4597.13	-3.46	8929	0.2	16.31
Met->Hsl Deamidated Deamidated Formyl Formyl Deamidated Formyl Deamidated Deamidated	4620.1	4620.16	13.55	7865	0.2	13.16
Met->Hsl Deamidated Oxidation Oxidation Formyl Formyl	4620.16	4620.16	0.82	7865	0.2	13.16
Met->Hsl Deamidated Deamidated Deamidated Deamidated	4535.13	4535.18	9.2	6636	0.1	14.44
Met->Hsl Deamidated Deamidated Formyl Formyl Deamidated Formyl Deamidated Deamidated Deamidated	4621.09	4621.16	15.52	5770	0.1	14.2
Met->Hsl Deamidated Oxidation Oxidation Deamidated Formyl Formyl	4621.14	4621.16	2.79	5770	0.1	14.2
Met->Hsl Deamidated Formyl	4560.18	4560.16	-2.86	5484	0.1	17.12
Met->Hsl Deamidated Oxidation Oxidation Deamidated Deamidated Oxidation Deamidated Deamidated Deamidated Deamidated	4586.07	4586.15	17.23	5315	0.1	13.16
Met->Hsl Deamidated Oxidation Oxidation Deamidated Formyl Deamidated Oxidation Oxidation Oxidation Oxidation	4658.11	4658.1	-3.49	4608	0.1	14.76
Met->Hsl Deamidated Oxidation Oxidation Deamidated Deamidated Deamidated Deamidated Deamidated Deamidated	4570.08	4570.16	19.28	4572	0.1	13.16
Met->Hsl Deamidated Deamidated Deamidated	4534.15	4534.18	7.46	4036	0.1	13.94
Met->Hsl Deamidated Oxidation Oxidation Deamidated Deamidated Oxidation	4582.13	4582.16	4.61	3919	0.1	15.45
Met->Hsl Deamidated Oxidation Deamidated Formyl Deamidated Deamidated Deamidated Deamidated Deamidated	4582.08	4582.16	17.45	3919	0.1	15.45
Met->Hsl Deamidated Oxidation Oxidation Deamidated Formyl Deamidated Oxidation Oxidation Deamidated Deamidated	4628.09	4628.12	6.01	3874	0.1	13.94
Met->Hsl Deamidated Oxidation Oxidation Oxidation Oxidation Oxidation Oxidation	4628.15	4628.12	-6.7	3874	0.1	13.94
Met->Hsl Deamidated Oxidation Oxidation Deamidated Formyl Formyl Deamidated Deamidated Deamidated	4624.1	4624.15	10.4	3756	0.1	14.76
Met->Hsl Deamidated Oxidation Oxidation Formyl Oxidation Oxidation	4624.16	4624.15	-2.33	3756	0.1	14.76
Met->Hsl Deamidated Oxidation Oxidation Deamidated Formyl Deamidated Deamidated Deamidated	4596.1	4596.15	11.06	3595	0.1	15.25
Met->Hsl Deamidated Oxidation Oxidation Oxidation Oxidation	4596.16	4596.15	-1.75	3595	0.1	15.25
Met->Hsl Oxidation Oxidation Oxidation Oxidation	4595.18	4595.19	2.92	3358	0.1	14.76
Met->Hsl Deamidated Oxidation Oxidation Deamidated Formyl Deamidated Deamidated	4595.12	4595.19	15.73	3358	0.1	14.76
Met->Hsl Deamidated Oxidation Oxidation	4564.17	4564.17	-0.43	3343	0.1	11.87
Met->Hsl Deamidated Deamidated Formyl Deamidated Deamidated Deamidated	4564.11	4564.17	12.46	3343	0.1	11.87
Met->Hsl Deamidated Oxidation Deamidated Formyl Formyl Deamidated Deamidated Deamidated	4608.1	4608.15	10.36	2998	0.1	17.12
Met->Hsl Deamidated Oxidation Oxidation Formyl Oxidation	4608.16	4608.15	-2.41	2998	0.1	17.12
Met->Hsl Oxidation Oxidation Oxidation Oxidation Oxidation Oxidation Oxidation Oxidation	4659.16	4659.1	-12.86	2724	0.1	15.45
Met->Hsl Oxidation Formyl Formyl Formyl Formyl	4659.17	4659.1	-16.14	2724	0.1	15.45
Met->Hsl Oxidation Oxidation Formyl Formyl	4619.18	4619.16	-3.5	2581	0.1	12.62
Met->Hsl Deamidated Deamidated Formyl Formyl Deamidated Formyl Deamidated	4619.12	4619.16	9.24	2581	0.1	12.62
Met->Hsl Deamidated Oxidation Deamidated Formyl Formyl	4605.15	4605.16	1.71	2136	0	13.16
Met->Hsl Deamidated Oxidation Oxidation Deamidated Deamidated Deamidated Deamidated	4568.11	4568.15	10.09	1745	0	15.25
Met->Hsl Deamidated Oxidation Oxidation Deamidated Formyl Deamidated Oxidation Deamidated Deamidated	4612.1	4612.14	9	1528	0	14.11
Met->Hsl Deamidated Oxidation Oxidation Oxidation Oxidation Oxidation	4612.16	4612.14	-3.76	1528	0	14.11
Met->Hsl Oxidation Oxidation Formyl Oxidation Oxidation	4623.17	4623.14	-6.67	1514	0	15.45
Met->Hsl Deamidated Oxidation Oxidation Deamidated Formyl Formyl Deamidated Deamidated	4623.11	4623.14	6.06	1514	0	15.45
Met->Hsl Deamidated Oxidation Oxidation Deamidated Deamidated Oxidation Oxidation Deamidated Oxidation Deamidated	4616.09	4616.13	9.21	1381	0	13.94
Met->Hsl Deamidated Formyl Formyl Formyl	4616.17	4616.13	-6.84	1381	0	13.94
Met->Hsl Deamidated Deamidated Formyl Formyl Deamidated	4590.14	4590.17	7.17	1135	0	12.86
Met->Hsl Deamidated Oxidation Oxidation Deamidated Formyl Formyl Deamidated Deamidated Deamidated Deamidated	4625.08	4625.11	7.22	1037	0	17.12
Met->Hsl Deamidated Oxidation Oxidation Deamidated Formyl Oxidation Oxidation	4625.14	4625.11	-5.5	1037	0	17.12
Met->Hsl Deamidated Deamidated Formyl Formyl Deamidated Formyl Deamidated Formyl Deamidated Deamidated	4649.08	4649.14	13.16	832.8	0	14.44
Met->Hsl Deamidated Oxidation Oxidation Deamidated Formyl Formyl Formyl	4649.14	4649.14	0.51	832.8	0	14.44
Met->Hsl Deamidated Oxidation Oxidation Deamidated Formyl Deamidated	4594.13	4594.17	7.96	807.8	0	12.62
Met->Hsl Deamidated Deamidated Formyl Formyl Deamidated Deamidated Deamidated Deamidated Deamidated	4594.08	4594.17	20.77	807.8	0	12.62
Met->Hsl Oxidation Oxidation Formyl Oxidation Oxidation Oxidation Oxidation	4655.16	4655.31	32.64	687.7	0	9.66
Met->Hsl Deamidated Oxidation Oxidation Deamidated Formyl Formyl Deamidated Oxidation Oxidation Deamidated	4655.1	4655.31	45.28	687.7	0	9.66
Met->Hsl Deamidated Oxidation Deamidated Formyl Formyl Deamidated Deamidated Deamidated Deamidated Deamidated	4610.07	4610.15	16.9	652.6	0	16.71
Met->Hsl Deamidated Oxidation Oxidation Deamidated Formyl Deamidated Oxidation	4610.13	4610.15	4.14	652.6	0	16.71

## Sheet: Unidentified
Unknown Cmpd.	Mr	Int. [a.u.]	Rel. Int. [%]	Rt [min]
Kinet2_01
αα	9062.34	324500	16.35	14.81
4747	4559.18	235700	11.87	15.84
1358	4559.19	272000	13.7	16.37
Kinet2_02
9982	4547.16	217200	11.02	13.47
3	4559.16	228900	11.61	14.8
αα	9062.32	283200	14.37	14.8
2620	4559.17	366400	18.59	15.81
1399	4559.17	390500	19.81	16.36
Kinet2_03
4021	4559.19	251900	13.11	14.19
αα	9062.35	274900	14.3	14.86
2	4559.19	305100	15.87	14.86
7597	4559.17	198900	10.35	15.45
1440	4559.16	425500	22.14	16.32
Kinet2_04
11894	4559.18	320300	16.87	14.12
αα	9062.33	256300	13.51	14.81
2	4559.17	381300	20.09	14.81
7925	4559.17	278500	14.67	15.45
2765	4559.18	462300	24.36	15.78
1440	4559.18	507900	26.76	16.28
Kinet2_05
23193	4338.41	128200	14.56	9.87
18698	4338.41	140200	15.92	10.01
16090	5225.68	134800	15.31	11.93
20906	4547.16	102600	11.66	12.61
4173	4559.17	248200	28.19	14.18
3	4559.17	436400	49.57	14.86
1	4529.16	1274000	144.68	14.86
αα	9062.34	206900	23.49	14.86
12019	4559.17	158100	17.96	15.24
12021	4587.16	147200	16.72	15.24
6697	4587.16	135900	15.43	15.43
6696	4559.17	294000	33.39	15.43
2809	4587.16	114900	13.05	15.8
1452	4559.16	487800	55.41	16.33
1453	4587.16	137900	15.66	16.33
19806	4587.15	103400	11.75	17.12
Kinet2_06
10584	4547.16	205400	12.09	13.44
4215	4559.16	218100	12.84	14.2
αα	9062.33	205800	12.11	14.94
8140	4559.18	252400	14.85	15.46
2830	4559.18	469700	27.65	15.8
1496	4559.19	475700	27.99	16.33
Kinet2_07
18051	5225.7	156100	10.08	11.87
4332	4587.18	159000	10.27	14.2
4331	4547.19	178100	11.5	14.2
4330	4559.18	498400	32.18	14.2
2	4559.17	492900	31.82	14.89
αα	9062.33	189200	12.22	14.89
16439	4559.16	199500	12.88	15.25
16438	4587.16	217100	14.01	15.25
5820	4587.16	168800	10.9	15.45
5819	4559.16	271400	17.52	15.45
2882	4559.16	519300	33.53	15.78
1488	4587.16	163700	10.57	16.31

## Sheet: Sheet3
	мг, белок	мг, пептид	Выход, %
экспрессия	180	12.991
IEX, SEC	88	6.35118	0.488889
гидролиз, HPLC		2.47061	0.389
мг/л		1.64707

## Sheet: Chromatogram Peaks_2
Rt [min]		Area	Int. [a.u.]	Rt End [min]	Annotation	Rel. Area [%]		Form	Mr Ref	Mr Sample	Δ Mr [ppm]	Int. [a.u.]	Rel. Int. Sample [%]	Rt Sample [min]
14.22		52130000	288300	14.41	Chain 2 Met->Hsl Formyl _14.24	2.4		Met->Hsl Formyl	4559.19	4559.18	-3.56	288300	9.8	14.24
14.82		700700000	1985000	15.4	Chain 2 Met->Hsl _14.81	32.7		Met->Hsl	4531.2	4531.18	-3.98	1985000	67.2	14.81		1
14.2		82450000	391300	14.29	Chain 2 Met->Hsl Formyl _14.19	3.8		Met->Hsl Formyl	4559.19	4559.16	-6.85	391300	11.3	14.19		2
14.8		734800000	1971000	15.35	Chain 2 Met->Hsl _14.80	34.1		Met->Hsl	4531.2	4531.17	-6.79	1971000	56.9	14.8
14.84		663500000	1922000	15.36	Chain 2 Met->Hsl _14.86	32.1		Met->Hsl	4531.2	4531.2	0.48	1922000	53.5	14.86		3
15.81		92250000	468300	15.91	Chain 2 Met->Hsl Formyl _15.80	4.5		Met->Hsl Formyl	4559.19	4559.17	-5.5	468300	13	15.8
14.16		121400000	553400	14.3	Chain 2 Met->Hsl Formyl _14.16	4.5		Met->Hsl Formyl	4559.19	4559.18	-1.88	553400	13.1	14.16		4
14.82		664600000	1898000	15.32	Chain 2 Met->Hsl _14.81	24.7		Met->Hsl	4531.2	4531.19	-2.65	1898000	45	14.81
14.89		546600000	1699000	15.3	Chain 2 Met->Hsl _14.94	23.5		Met->Hsl	4531.2	4531.18	-3.88	1699000	36.3	14.94		6
14.9		557300000	1549000	15.28	Chain 2 Met->Hsl _14.89	20.4		Met->Hsl	4531.2	4531.19	-1.88	1549000	33.4	14.89		7
16.31		176800000	529900	16.49	Chain 2 Met->Hsl Formyl _16.31	6.5		Met->Hsl Formyl	4559.19	4559.16	-6.25	529900	11.4	16.31
		52130000	288300
		82450000	391300
		92250000	468300
		121400000	553400
		176800000	529900
		664600000	1898000
		546600000	1699000
		557300000	1549000
		734800000	1971000
		663500000	1922000
		700700000	1985000
