# Supplementary material for: Thermostable chaperone-based polypeptide biosynthesis: Enfuvirtide model product quality and protocol-related impurities
Source: PLoS One. 2023 Jun 8;18(6):e0286752. doi: 10.1371/journal.pone.0286752 (PMC10249821; doi:10.1371/journal.pone.0286752)
Supplement: S2 File — (ZIP) [file pone.0286752.s002.zip › MS/enf impur final.ipynb]

# %% [code]
import numpy as np  # '1.21.2'
import pandas as pd  # '1.4.1'
import matplotlib.pyplot as plt  # '3.5.1'
%matplotlib inline

import re  # '2.2.1'

# distance for peptide matching between samples
from sklearn.metrics.pairwise import euclidean_distances  # '1.0.2'

# for normality test
from scipy import stats  # '1.7.3'


# %% [code]
DF_exp = pd.read_excel(
    'Data.xlsx', 
    sheet_name='Expected proteins', 
)

DF_unexp = pd.read_excel(
    'Data.xlsx', 
    sheet_name='Unidentified', 
)


# %% [code]
def find_ind_rows(df):
    """
    Find separating row 
    Be aware: 'Kinet' term is hardcoded
    """
    i_list = []

    # find df high and iterate on rows
    for i in range(df.shape[0]):

        # get the whole row into str and search for key
        if re.search('Kinet', str(df.iloc[i])) is not None:

            # collect it's indexes
            i_list.append(i)
        else:
            pass
    # and add end of table (it will be out of bounds, but it is OK)
    i_list.append(df.shape[0])
    return i_list


# %% [code]
def add_smpl_index(df, table_width):
    """
    Add new row with sample No
    Sample indexses are hardcoded as numbers from 1
    """

    index_rows = find_ind_rows(df)

    ndf = df.copy(deep=True)

    # creating new column in df by calling non-existent column
    ndf['Sample No'] = np.nan

    for smpl_index in range(len(index_rows) - 1):
        # it is crazy, so I'll explain
        # indexing by location from one row to another, excluding "from" and "to"
        ndf.iloc[index_rows[smpl_index] + 1:index_rows[smpl_index + 1] - 1, table_width] = smpl_index

        # TEST
        # print(index_rows[smpl_index], '--',index_rows[smpl_index+1])

    # and drop index rows (without number)
    ndf.dropna(subset=['Sample No'], inplace=True)

    return ndf


# %% [markdown]
subset должен принимать список, изменил

# %% [code]
# Shorten protein form to abbreviations
# create a dictionary for protein form termins substitution
subdict = {' ':'', 'Met->Hsl':'', 'Formyl':'F', 'Oxidation':'O', 'Deamidated':'D'}


for i in range(DF_exp.shape[0]):
    
    #get one cell with protein form
    old_form = DF_exp.iloc[i,0]
    
    #and substitute all in it iteratively
    for k in subdict.keys():
        
        old_form = re.sub(k, subdict[k], old_form)
        
        
    #and set the result in that cell
    DF_exp.iloc[i,0] = old_form


# %% [code]
# drop auxillary sample index rows and add number of 
# sample in additional column for unidentified
u_DF = add_smpl_index(DF_unexp, 5)

# and identified peptides
i_DF = add_smpl_index(DF_exp, 7)


# %% [code]
i_DF

# %% [code]
# index reset to skip dropped rows
# I forgot why it was done T_T
u_DF.reset_index(inplace=True, drop=True)

# and columns were renamed to match identified DF names
u_DF.columns = [
    'Form', 'Mr Sample', 'Int. [a.u.]',
    'Rel. Int. Sample [%]', 'Rt Sample [min]',
    'Sample No'
]

# u_DF.head()


# %% [code]
# index reset to skip dropped rows
# I forgot why it was done T_T
i_DF.reset_index(inplace=True, drop=True)


# %% [code]
# delete doubled peaks
for n in range(i_DF.shape[0] - 1):
    # get peptide mass and Rt for comparison
    # and it's form and theoretical mass to choose line to drop
    pep_a, form_a = i_DF.loc[n, ['Mr Sample', 'Rt Sample [min]']], i_DF.loc[n, ['Form', 'Mr Ref']]
    pep_b, form_b = i_DF.loc[n + 1, ['Mr Sample', 'Rt Sample [min]']], i_DF.loc[n + 1, ['Form', 'Mr Ref']]

    # doubled found
    if (pep_a == pep_b).all():

        #
        if (form_a[1] - pep_a[1]) ** 2 > (form_b[1] - pep_b[1]):
            i_DF.drop(index=n, inplace=True)
        else:
            i_DF.drop(index=n + 1, inplace=True)

# but now reset index is really must have
i_DF.reset_index(inplace=True, drop=True)


# %% [code]
all_DF = pd.concat((i_DF, u_DF), ignore_index=True)

# %% [markdown]
# END OF PREPARATIONS

# %% [code]
all_DF.head()

# %% [code]
4531.1972*2

# %% [code]
# select reference peaks among known peptides

peak_list = []

# create low and high MW bounds
LMW_bound = (4530.15, 4559.13, 4559.13, 4559.13, 4547, 6000)
HMW_bound = (4532.25, 4559.25, 4559.25, 4559.25, 4547.5, 10000)

# lower intensity bound
Int_bound = (1000000, 50000, 50000, 50000, 100000, 50000)

# low and high Rt bounds
LRT_bound = (10, 13.5, 14.3, 15.5, 13, 10)
HRT_bound = (17, 14.3, 15, 16, 13.4, 17)

# theoretical MW of peptides
theor_MW = (4531.1972, 4559.1921, 4559.1921, 4559.1921, 4547.1921, (4531.1972 * 2))
mean_Rt = []

# then create a list of DFs with selected peptides
for n in range(len(Int_bound)):
    # create peak as a copy of condition slice
    peak = (all_DF[(LMW_bound[n] < all_DF['Mr Sample']) &
                   (HMW_bound[n] > all_DF['Mr Sample']) &
                   (Int_bound[n] < all_DF['Int. [a.u.]']) &
                   (LRT_bound[n] < all_DF['Rt Sample [min]']) &
                   (HRT_bound[n] > all_DF['Rt Sample [min]'])].copy())

    # add correction coefficients as new columns
    peak['Mr corr'] = peak['Mr Sample'] / (theor_MW[n])

    # save mean RT
    RT = peak['Rt Sample [min]'].mean()
    mean_Rt.append(RT)

    # and use it for correction
    peak['Rt corr'] = peak['Rt Sample [min]'] / RT

    peak['pept No'] = n

    peak_list.append(peak)

all_peaks = pd.concat(peak_list, ignore_index=True)
# main_peak, F_peak_142, F_peak_148, F_peak_158, O_peak, double_peak = peak_list

# %% [code]
# show Standard Deviation and hist after recalibration
print(all_peaks['Mr corr'].std(), all_peaks['Rt corr'].std())

fig, ((ax1, ax2), (ax3, ax4)) = plt.subplots(2, 2, figsize=(15, 10))

# as we can see, Mr shift due to 9000+ double peak
ax1.hist(all_peaks['Mr corr'])
ax2.hist(all_peaks['Rt corr'])

ax3.scatter(all_peaks['Sample No'], all_peaks['Mr corr'])
# there was autoscale glitch
ax3.set_ylim(0.99999,1.000002)

ax4.scatter(all_peaks['Sample No'], all_peaks['Rt corr'])


# %% [code]
# get mean value of individual correction coefficients (MCC) in every sample
# and use it on individual c. coefficients to assess its ability 
# to reduce dispersion

for n in range(7):
    # calculate MCC
    Mr_MCC = all_peaks.loc[(all_peaks['Sample No'] == n), 'Mr corr'].mean()
    Rt_MCC = all_peaks.loc[(all_peaks['Sample No'] == n), 'Rt corr'].mean()

    # and use it on individual c. coefficients of reference peaks
    # and on reference peaks values
    all_peaks.loc[all_peaks['Sample No'] == n, ('Mr corr', 'Mr Sample')] = (
            all_peaks.loc[(all_peaks['Sample No'] == n), ('Mr corr', 'Mr Sample')] / Mr_MCC
    )

    all_peaks.loc[all_peaks['Sample No'] == n, ('Rt corr', 'Rt Sample [min]')] = (
            all_peaks.loc[(all_peaks['Sample No'] == n), ('Rt corr', 'Rt Sample [min]')] / Rt_MCC
    )

    # and on the whole data
    all_DF.loc[all_DF['Sample No'] == n, 'Mr Sample'] = (
            all_DF.loc[(all_DF['Sample No'] == n), 'Mr Sample'] / Mr_MCC
    )

    all_DF.loc[all_DF['Sample No'] == n, 'Rt Sample [min]'] = (
            all_DF.loc[(all_DF['Sample No'] == n), 'Rt Sample [min]'] / Rt_MCC
    )


# %% [code]
# show Standard Deviation and hist for non-treated data
print(all_peaks['Mr corr'].std(), all_peaks['Rt corr'].std())

fig, ((ax1, ax2), (ax3, ax4)) = plt.subplots(2, 2, figsize=(15, 10))

# as we can see, Mr shift due to 9000+ double peak
ax1.hist(all_peaks['Mr corr'])
ax2.hist(all_peaks['Rt corr'])

ax3.scatter(all_peaks['pept No'], all_peaks['Mr corr'])
# there was autoscale glitch
ax3.set_ylim(0.999995,1.000005)

ax4.scatter(all_peaks['pept No'], all_peaks['Rt corr'])


# %% [code]
# check data normality
# (p>0,05 data is normally distributed)

# D’Agostino, R. and Pearson, E. S. (1973), “Tests for departure from normality”, Biometrika, 60, 613-622

k2, p = stats.normaltest(all_peaks['Rt corr'])

print(p)


# %% [code]
# Scale Mr or Rt to provide same SD value for known peaks  

# calculate SD difference
# for SD of coefficients we can say it is RSD%/100 of the original Mr and Rt SDs
SD_scale = (all_peaks['Rt corr'].std() * 14.8) / (all_peaks['Mr corr'].std() * 4531)
print("Scale factor for Mr = ", SD_scale)

# and scale initial data
all_DF['Mr Sample'] = all_DF['Mr Sample'] * SD_scale


# %% [code]
# threshold calculation
SDx3 = all_peaks['Rt corr'].std() * 14.8 * 3
print(SDx3)


# %% [code]
# create symmetric matrix of euclidian dystances

dist_array = euclidean_distances(all_DF[['Mr Sample', 'Rt Sample [min]']])

# set a threshold
dist_array[dist_array > SDx3 * 2] = None
# dist_array[dist_array > 300] = None
# dist_array[dist_array==0] = None


# erase one symmetric half and diagonale
for i in range(dist_array.shape[0]):
    dist_array[i, i:] = None


# %% [code]
# save a copy for manual check
dist_DF = pd.DataFrame(dist_array)
dist_DF.to_csv('dist.csv')


# %% [code]
plt.figure(dpi=600, figsize=(15, 15))
plt.imshow(dist_array)


# %% [code]
SDx3*2


# %% [code]
plt.figure(dpi=300)

plt.hist(dist_array.flatten(), bins=20)
plt.plot((SDx3, SDx3), (0, 70), label='3*SD margin')

plt.legend()
plt.ylabel('Number of distances per bin')
plt.xlabel('Euclidean distance')
plt.title('Histogram of distance distribution between matched peaks', fontsize=10)

plt.show()


# %% [markdown]
# END OF DISTANCE CALCULATION AND FILTERING

# %% [code]
def search_in_row(adjacency_arr, row_no):
    """
    Search for adjacent vertices
    (not a NaN cells) in matrix of distances
    one symmetric part of matrix was erased (NaN)
    and too distant adjacency erased too
    """

    return_list = []

    row_list = [row_no]

    for j in range(adjacency_arr.shape[0]):

        # check cell not a NaN
        if adjacency_arr[row_no, j] >= 0:

            # collect cell coordinates
            # as a list of tuples
            return_list.append((row_no, j))
            row_list.append(j)
        else:
            pass

    return return_list, row_list


# %% [code]
def search_in_column(adjacency_arr, row_no):
    """
    Search for adjacent vertices
    (not a NaN cells) in matrix of distances
    one symmetric part of matrix was erased (NaN)
    and too distant adjacency erased too
    """

    return_list = []

    row_list = [row_no]

    for j in range(adjacency_arr.shape[0]):

        # check cell not a NaN
        if adjacency_arr[j, row_no] >= 0:

            # collect cell coordinates
            # as a list of tuples
            return_list.append((j, row_no))
            row_list.append(j)
        else:
            pass

    return return_list, row_list


# %% [code]
def start_from_row(adjacency_arr, row_no):
    """
    Give it row with a match
    and it will return all adjacent vertices
    and will erase found matches in adjacency_arr
    """
    # vertices
    row_set = set()
    row_set.add(row_no)

    # initialise empty
    row_set_old = 0

    # found matches
    cells_set = set()

    # break a loop when it yields nothing new
    while row_set_old != row_set:

        # save a copy for iteration and comparance in loop
        row_set_old = row_set.copy()

        for row in row_set_old:
            # criss-cross search 

            cells_list, row_list = search_in_row(adjacency_arr, row)

            row_set.update(row_list)

            cells_set.update(cells_list)

            cells_list, row_list = search_in_column(adjacency_arr, row)

            row_set.update(row_list)

            cells_set.update(cells_list)

    for cell in cells_set:
        adjacency_arr[cell[0], cell[1]] = None

    # row set is a connected graph
    return adjacency_arr, row_set


# %% [code]
# adjacency propagation
# save all adjacent vertices and remove them from matrix before next search


graph_list = []

# when all registered vertices removed the whole matrix filled with NaN
while np.isnan(dist_array).sum() < dist_array.shape[0] ** 2:

    # find first line with matches
    # iterate on lines
    for i in range(dist_array.shape[0]):

        # check line on non-NaN values
        if np.isnan(dist_array[i]).sum() < dist_array.shape[0]:
            dist_array, row_set = start_from_row(dist_array, i)

            graph_list.append(row_set)


# %% [code]
print(graph_list)


# %% [markdown]
# END OF CONNECTED GRAPHS SEARCH

# %% [code]
# descale data
all_DF['Mr Sample'] = all_DF['Mr Sample'] / SD_scale


# %% [code]
all_DF.head()


# %% [code]
all_DF.loc[list(graph_list[0])]


# %% [code]
# mark down mean Rt

count = 0
for graph in graph_list:
    mean_Rt = all_DF.loc[list(graph), 'Rt Sample [min]'].mean()
    all_DF.loc[list(graph), 'Mean Rt'] = mean_Rt


# %% [code]
# collect mean Mr for further matching (same Mr, different Rt)
mean_Mr_list = []

for graph in graph_list:
    mean_Mr_list.append(all_DF.loc[list(graph), 'Mr Sample'].mean())


# %% [code]
# graph matching for different Rt same peaks
graph_dists = euclidean_distances(np.array(mean_Mr_list).reshape(-1, 1))

# set a threshold
print('Threshold = ', SDx3, 'AND IT IS 3.76 LARGER!!')

graph_dists[graph_dists > SDx3] = None  # SDx3/SD_scale]

# erase one symmetric half and diagonal
for i in range(graph_dists.shape[0]):
    graph_dists[i, i:] = None


# %% [code]
plt.figure(figsize=(10, 10))
plt.imshow(graph_dists)


# %% [code]
plt.hist(graph_dists.flatten())


# %% [code]
# combine nearest graphs


nearest_graphs = []

# when all registered graphs removed the whole matrix filled with NaN
while np.isnan(graph_dists).sum() < graph_dists.shape[0] ** 2:

    # find first line with matches
    # iterate on lines
    for i in range(graph_dists.shape[0]):

        # check line on non-NaN values
        if np.isnan(graph_dists[i]).sum() < graph_dists.shape[0]:

            graph_dists, row_set = start_from_row(graph_dists, i)

            nearest_graphs.append(row_set)
        else:
            pass


# %% [code]
print(nearest_graphs)


# %% [code]
all_DF.loc[list(graph_list[11])]


# %% [code]
all_DF.loc[list(graph_list[25])]


# %% [code]
# combine matched graphs into larger graph (Rt was fixed in DF)

# create a list of all the matched graphs
# to remove them further from graph_list
list_of_combined = []

new_graph_list = []

# get one set of graph indexes from graph_list
for combined_graph in nearest_graphs:

    # CG for Combined Graph
    CG_peaks = []

    # get individual graph
    for one_graph in list(combined_graph):
        # add it to list of removal
        list_of_combined.append(one_graph)

        # get the whole list of peaks from every graph
        # and add it to new, combined
        CG_peaks.extend(list(graph_list[one_graph]))

    # collect combined graphs
    new_graph_list.append(CG_peaks)

# multiindex available only in pandas and numpy
graph_array = np.array(graph_list)

# delete added in combined graphs and conver backwards
graph_list = list(np.delete(graph_array, list_of_combined))

# add to combined
new_graph_list.extend(graph_list)

print(len(new_graph_list))


# %% [markdown]
# END OF GRAPH MATCHING BY RT

# %% [code]
print(new_graph_list[4])


# %% [code]
all_DF.loc[list(new_graph_list[19])]


# %% [code]
all_DF.loc[list(new_graph_list[54])]


# %% [markdown]
#collect mean Mr for further modification search
mean_Mr_list = []

for new_graph in new_graph_list:
    mean_Mr_list.append(all_DF.loc[list(new_graph),'Mr Sample'].mean())

# %% [code]
# once again Mr SD calculation

# collect all the SD's and find weighted FINAL SD
Mr_SD_list = []
Mr_SD_weights_list = []

for new_graph in new_graph_list:
    # get SD from every graph slice and add it to list
    Mr_SD_list.append(all_DF.loc[list(new_graph), 'Mr Sample'].std())

    Mr_SD_weights_list.append(len(new_graph))

# convert into arrays
Mr_SD_list = np.array(Mr_SD_list)
Mr_SD_weights_list = np.array(Mr_SD_weights_list)

weighted_mean_SD = (Mr_SD_list * (Mr_SD_weights_list / Mr_SD_weights_list.sum())).sum()
print('weighted_mean_SD = ', weighted_mean_SD)


# %% [code]
def add_form_mr(all_df, graph_list, form, mr_ref):
    """
    To add doubled peptide manually without hardcode
    Search by mr_ref in mean Mr and
    correct peptide form and reference Mr
    """
    mean_mr_list = []

    for graph in graph_list:
        mean_mr_list.append(all_df.loc[list(graph), 'Mr Sample'].mean())

    mean_mr_array = np.array(mean_mr_list)

    best_graph = ((mean_mr_array - mr_ref) ** 2).argmin()

    all_df.loc[list(graph_list[best_graph]), 'Mr Ref'] = mr_ref
    all_df.loc[list(graph_list[best_graph]), 'Form'] = form


# %% [code]
def add_nearest_form(all_df, graph, threshold, count):
    """
    Takes set of vertices and DF with all peaks
    and adds into DF new column with proper form 
    or '-' if all predicted forms are not fit

    and new column with SD - for convenience
    """
    # I used set for vertices storage
    # so I should convert it into list 
    graph = list(graph)

    # calculate mean for matched peaks
    mean_mw = all_df.iloc[graph, 2].mean()
    # print('mean_mw', mean_mw)

    # get unique Mr Ref and form values
    # unique form and Mw should be in the same order
    # so I pass that check
    ref_mws = all_df.iloc[graph, 1].unique()
    # print('ref_mws', ref_mws)

    forms = all_df.iloc[graph, 0].unique()
    # print('forms', forms)

    distance_to_forms = np.absolute(ref_mws - mean_mw)

    try:
        # test on threshold
        if np.nanmin(distance_to_forms) > threshold:
            best_form = '-'

        # if pass - get the nearest form
        else:
            best_form = forms[np.nanargmin(distance_to_forms)]

        # and set final form in DF
        all_df.loc[graph, 'Final Form'] = best_form

    except ValueError as e:

        pass

    # and number of graph

    all_df.loc[graph, 'Graph No'] = count


# %% [code]
# set manual form 'α' for initial
add_form_mr(all_DF, new_graph_list, 'α', 4531.1972)

# set manual form 'αα' for double initial
# and double Mr Ref
add_form_mr(all_DF, new_graph_list, 'αα', 4531.1972 * 2)

# I am too lazy to struggle against that glitch with NaN in Mr Ref  
# in add_nearest_form, so 
add_form_mr(all_DF, new_graph_list, 'FF', 4587.187)
add_form_mr(all_DF, new_graph_list, 'O', 4547.1921)


# %% [code]
weighted_mean_SD*3


# %% [code]
SDx3/SD_scale


# %% [code]
count = 1

for new_graph in new_graph_list:
    add_nearest_form(all_DF, new_graph, SDx3 / SD_scale, count)
    count += 1


# %% [code]
# save just in case
all_DF.to_excel('processed.xlsx')


# %% [markdown]
# END OF PEPTIDE FORM PROCESSING

# %% [code]
len(new_graph_list)


# %% [code]
def mod_counter(mod, mod_str):
    return len(re.findall(mod, str(mod_str)))


# %% [code]
# ok, let's sort out intensities and formyl/oxidation speed

# the best decision is to make derived intensity column 
# for every modification type and every peptide

# and then I can plot it as I like
mod_list = ['α', 'F', 'O']

for mod in mod_list:
    # create column name
    mod_column = mod + ' Intensity'

    # apply function on column and get No of modification in column format
    mod_count = all_DF['Final Form'].apply(lambda x: mod_counter(mod, x))

    intensity = all_DF['Int. [a.u.]']

    # basically multiply two column and save result     
    all_DF[mod_column] = mod_count * intensity


# %% [code]
# add any non-α intensity column
all_DF['mod Intensity'] = all_DF.loc[all_DF['α Intensity'] < 1000, 'Int. [a.u.]']


# %% [code]
all_DF.loc[list(new_graph_list[19])]


# %% [code]
# plot


# X labels
# skip one sample bc it is lost
smpl_No = np.array([0, 1, 2, 3, 5, 6])

#mod_list = ['α', 'F', 'O']

# Y labels mod_list
# create list (Y) of lists (X) with values
values_list = []

fig, (ax1,ax2) = plt.subplots(1,2, dpi=300, figsize=(10,5))

width = 0.35

# use bottom for stacked bar plot
# bottom = np.zeros(6) #same size as smpl_No

# first cycle is used for better code re-usability

# for every mod and every sample get a bunch of peaks from the whole DF
for mod in mod_list[1:]:
    
    mod_values = []
    
    for n_smpl in smpl_No:
        
        # and summ it, 
        m_value = (all_DF.loc[all_DF['Sample No'] == n_smpl, mod+' Intensity']).sum()
        
        mod_values.append(m_value)
        
    values_list.append(mod_values)
    
    # then plot
    ax1.scatter(smpl_No+1, mod_values, label=mod)# width, bottom=bottom, 
    # bottom = bottom + np.array(mod_values)
    
for mod in mod_list[0]:
    
    mod_values = []
    
    for n_smpl in smpl_No:
        
        m_value = (all_DF.loc[all_DF['Sample No'] == n_smpl, mod+' Intensity']).sum()
        
        mod_values.append(m_value)
        
    values_list.append(mod_values)

    ax2.scatter(smpl_No+1, mod_values, label='Main product', c='g')#width, bottom=bottom,
    

     
ax1.set_ylabel('(Sum of intensities)*(modification count), [a.u.]', fontsize=8)
ax1.set_xlabel('Hours of reaction')
ax1.set_title('Oxidation and formylation dynamics (a)',fontsize=10)

ax1.legend()

ax2.set_ylabel('Sum of intensities, [a.u.]', fontsize=8)
ax2.set_xlabel('Hours of reaction')
ax2.set_title('Main product degradation (b)',fontsize=10)

ax2.legend()

plt.show()

# %% [code]
