# Supplementary material for: Thermostable chaperone-based polypeptide biosynthesis: Enfuvirtide model product quality and protocol-related impurities
Source: PLoS One. 2023 Jun 8;18(6):e0286752. doi: 10.1371/journal.pone.0286752 (PMC10249821; doi:10.1371/journal.pone.0286752)
Supplement: S2 File — (ZIP) [file pone.0286752.s002.zip › NIR ATR/NIR calc.ipynb]

# %% [code]
import pandas as pd
import numpy as np

import glob

import matplotlib.pyplot as plt

from scipy.signal import savgol_filter, general_gaussian

%matplotlib inline

# %% [code]
for filename in glob.iglob('*.csv'):
    print(filename)

# %% [code]
# data files

# enfuv standards
Std = ('STDsolution.csv', 'STDsolution_2.csv', 'STDsolution_3.csv')

# biosynt samples
enf = ('Xsolution.csv', 'Xsolution_2.csv', 'Xsolution_3.csv')


data = (Std, enf)
names = ('Std', 'enf')
colors = ('deepskyblue', 'limegreen', 'tomato', 
          'orange','cornflowerblue', 'hotpink', 
          'gold', 'dimgray')

# %% [code]
def norm_NIR(data_n):

    reslist = []
    
    for file in data_n:

        result = pd.read_csv(file, 
                 skiprows=19, nrows=5188, 
                 sep=('\t'),#';'
                 decimal=',',
                 engine = 'python',
                 header=None)

        # add smoothing and get derivative
        result.loc[:,1] = savgol_filter(result.loc[:,1],w, polyorder = p, deriv=d)
        
        # correct 2-nd derivative on wavelength step
        result.loc[:,1] = result.loc[:,1]/(0.482117**2)
        
        reslist.append(result)
    
    return reslist
        

# %% [code]
# set savgol_filter params
w = 30
p = 6
d = 2

# %% [code]
Std_R = norm_NIR(data[0])
enf_R = norm_NIR(data[1])

# %% [code]
#first set of samples
fig, (ax1, ax2) = plt.subplots(1, 2, figsize=(10,5),layout="constrained")

fig.suptitle('Second derivative NIR spectra')

X = Std_R[0].loc[:,0]
Y1 = enf_R[0].loc[:,1]
Y2 = enf_R[1].loc[:,1]
Y3 = enf_R[2].loc[:,1]
Y_std1 = Std_R[0].loc[:,1]
Y_std2 = Std_R[1].loc[:,1]
Y_std3 = Std_R[2].loc[:,1]

ax1.plot(X,Y1, label='enf1', color='orange')
ax1.plot(X,Y2, label='enf2', color='tomato')
ax1.plot(X,Y3, label='enf3', color='gold')
ax1.plot(X,Y_std1, label='std1', color='deepskyblue')
ax1.plot(X,Y_std2, label='std2', color='cornflowerblue')
ax1.plot(X,Y_std3, label='std3', color='limegreen')
    
ax1.set_xlim(4600,4604)
ax1.set_ylim(-0.0001,0.0003)
ax1.set_xticks(np.arange(4600,4604, 1))
ax1.invert_xaxis()

ax1.set_xlabel(r"cm-1")
ax1.set_ylabel("A*cm2")
ax1.set_title('α-helix related area')
ax1.ticklabel_format(scilimits=(0,0),axis='y', style='sci')

ax1.legend()

ax2.plot(X,Y1, label='enf1', color='orange')
ax2.plot(X,Y2, label='enf2', color='tomato')
ax2.plot(X,Y3, label='enf3', color='gold')
ax2.plot(X,Y_std1, label='std1', color='deepskyblue')
ax2.plot(X,Y_std2, label='std2', color='cornflowerblue')
ax2.plot(X,Y_std3, label='std3', color='limegreen')

ax2.set_xlim(6287,6292)
ax2.set_ylim(-0.0001,0.0003)
ax2.invert_xaxis()


ax2.set_xlabel(r"1/cm")
ax2.set_ylabel("A*cm2")
ax2.set_title('α-helix and β-strand related area')
ax2.ticklabel_format(scilimits=(0,0),axis='y', style='sci')

ax2.legend()


#'deepskyblue', 'limegreen', 'tomato', 'orange'

# %% [code]
