# Supplementary material for: Thermostable chaperone-based polypeptide biosynthesis: Enfuvirtide model product quality and protocol-related impurities
Source: PLoS One. 2023 Jun 8;18(6):e0286752. doi: 10.1371/journal.pone.0286752 (PMC10249821; doi:10.1371/journal.pone.0286752)
Supplement: S2 File — (ZIP) [file pone.0286752.s002.zip › NIR ATR/STDsolution.csv]

TITLE
DATA TYPE	INFRARED SPECTRUM
ORIGIN	JASCO
OWNER
DATE	23/03/14
TIME	11:58:25
SPECTROMETER/DATA SYSTEM
LOCALE	1049
RESOLUTION
DELTAX	0,482117
XUNITS	1/CM
YUNITS	ABSORBANCE
FIRSTX	3999,6404
LASTX	6500,3799
NPOINTS	5188
FIRSTY	-0,11529
MAXY	-0,11227
MINY	-0,19322
XYDATA
3999,6404	-0,1152958
4000,1226	-0,1144018
4000,6047	-0,1140963
4001,0867	-0,1141466
4001,5688	-0,1143756
4002,051	-0,1146543
4002,5332	-0,1148943
4003,0151	-0,1150411
4003,4973	-0,1150677
4003,9795	-0,114969
4004,4617	-0,1147565
4004,9436	-0,1144531
4005,4258	-0,1140895
4005,908	-0,1137
4006,3901	-0,1133192
4006,8721	-0,1127365
4007,3542	-0,112448
4007,8364	-0,1122933
4008,3186	-0,1122755
4008,8005	-0,1123929
4009,2827	-0,1126403
4009,7649	-0,113003
4010,2471	-0,1134485
4010,729	-0,1139247
4011,2112	-0,1143707
4011,6934	-0,1147368
4012,1755	-0,1150038
4012,6575	-0,1151881
4013,1396	-0,1153269
4013,6218	-0,1154512
4014,104	-0,1155615
4014,5859	-0,1156228
4015,0681	-0,1155821
4015,5503	-0,1153991
4016,0325	-0,1150723
4016,5144	-0,1146453
4016,9966	-0,1141964
4017,4788	-0,1138161
4017,9609	-0,113585
4018,4429	-0,1135565
4018,925	-0,1137444
4019,4072	-0,1141178
4019,8894	-0,1146043
4020,3713	-0,1151044
4020,8535	-0,1155137
4021,3357	-0,1157488
4021,8179	-0,1157681
4022,2998	-0,1155803
4022,782	-0,11524
4023,2642	-0,114832
4023,7463	-0,114449
4024,2283	-0,1141692
4024,7104	-0,11404
4025,1926	-0,1140715
4025,6748	-0,1142417
4026,1567	-0,1145077
4026,6389	-0,1148183
4027,1211	-0,115122
4027,6033	-0,1153701
4028,0852	-0,1155233
4028,5674	-0,1155622
4029,0496	-0,1155005
4029,5317	-0,1153907
4030,0137	-0,1153121
4030,4958	-0,115341
4030,978	-0,1155153
4031,4602	-0,1158136
4031,9421	-0,1161609
4032,4243	-0,116461
4032,9065	-0,1166382
4033,3887	-0,1166671
4033,8706	-0,1165769
4034,3528	-0,1164308
4034,835	-0,1162949
4035,3171	-0,1162122
4035,7991	-0,1161946
4036,2813	-0,1162328
4036,7634	-0,1163154
4037,2456	-0,1164424
4037,7275	-0,1166234
4038,2097	-0,1168594
4038,6919	-0,1171222
4039,1741	-0,1173457
4039,656	-0,1174402
4040,1382	-0,1173262
4040,6204	-0,11697
4041,1025	-0,116404
4041,5845	-0,1157203
4042,0667	-0,1150413
4042,5488	-0,1144817
4043,031	-0,1141191
4043,5129	-0,113984
4043,9951	-0,1140675
4044,4773	-0,1143369
4044,9595	-0,1147493
4045,4414	-0,1152571
4045,9236	-0,115807
4046,4058	-0,1163385
4046,8879	-0,1167889
4047,3699	-0,1171057
4047,8521	-0,1172633
4048,3342	-0,1172755
4048,8164	-0,1171957
4049,2983	-0,1171004
4049,7805	-0,1170621
4050,2627	-0,1171207
4050,7449	-0,1172692
4051,2268	-0,1174604
4051,709	-0,1176319
4052,1912	-0,1177356
4052,6733	-0,1177575
4053,1553	-0,1177175
4053,6375	-0,1176543
4054,1196	-0,1176042
4054,6018	-0,1175853
4055,0837	-0,1175952
4055,5659	-0,1176183
4056,0481	-0,1176369
4056,5303	-0,1176385
4057,0122	-0,1176164
4057,4944	-0,1175669
4057,9766	-0,1174881
4058,4587	-0,1173807
4058,9407	-0,1172519
4059,4229	-0,1171168
4059,905	-0,1169979
4060,3872	-0,1169202
4060,8691	-0,1169054
4061,3513	-0,1169668
4061,8335	-0,1171056
4062,3157	-0,11731
4062,7976	-0,1175586
4063,2798	-0,1178244
4063,762	-0,1180815
4064,2441	-0,118311
4064,7261	-0,118503
4065,2083	-0,1186553
4065,6904	-0,1187694
4066,1726	-0,1188462
4066,6545	-0,1188843
4067,1367	-0,1188811
4067,6189	-0,1188356
4068,1011	-0,1187512
4068,583	-0,1186371
4069,0652	-0,1185072
4069,5474	-0,1183784
4070,0295	-0,118268
4070,5115	-0,1181915
4070,9937	-0,1181615
4071,4758	-0,118186
4071,958	-0,1182666
4072,4399	-0,1183956
4072,9221	-0,118554
4073,4043	-0,1187112
4073,8865	-0,1188305
4074,3684	-0,1188779
4074,8506	-0,1188327
4075,3328	-0,1186944
4075,8149	-0,1184824
4076,2969	-0,11823
4076,7791	-0,1179745
4077,2612	-0,1177498
4077,7434	-0,1175814
4078,2253	-0,1174849
4078,7075	-0,1174652
4079,1897	-0,1175185
4079,6719	-0,1176338
4080,1538	-0,1177973
4080,636	-0,1179952
4081,1182	-0,1182153
4081,6003	-0,1184439
4082,0823	-0,1186634
4082,5645	-0,1188523
4083,0466	-0,1189896
4083,5288	-0,119062
4084,0107	-0,1190678
4084,4929	-0,1190165
4084,9751	-0,1189219
4085,4573	-0,1187975
4085,9392	-0,1186545
4086,4214	-0,1185063
4086,9036	-0,1183717
4087,3857	-0,1182753
4087,8677	-0,1182411
4088,3499	-0,1182836
4088,832	-0,1184023
4089,3142	-0,1185824
4089,7961	-0,1188006
4090,2783	-0,119033
4090,7605	-0,1192604
4091,2427	-0,1194701
4091,7246	-0,1196544
4092,2068	-0,1198085
4092,689	-0,1199274
4093,1711	-0,1200049
4093,6531	-0,1200331
4094,1353	-0,1200057
4094,6174	-0,1199238
4095,0996	-0,1198006
4095,5815	-0,1196626
4096,064	-0,1195433
4096,5459	-0,1194719
4097,0278	-0,1194628
4097,5103	-0,1195119
4097,9922	-0,1196025
4098,4741	-0,1197155
4098,9565	-0,1198382
4099,4385	-0,1199643
4099,9209	-0,1200874
4100,4028	-0,120193
4100,8848	-0,120257
4101,3672	-0,1202531
4101,8491	-0,1201652
4102,3311	-0,1199966
4102,8135	-0,1197707
4103,2954	-0,1195231
4103,7778	-0,1192896
4104,2598	-0,1190973
4104,7417	-0,1189624
4105,2241	-0,1188934
4105,7061	-0,1188951
4106,188	-0,1189708
4106,6704	-0,1191206
4107,1523	-0,1193377
4107,6348	-0,1196056
4108,1167	-0,119898
4108,5986	-0,1201823
4109,0811	-0,1204253
4109,563	-0,1206
4110,0449	-0,1206915
4110,5273	-0,1206991
4111,0093	-0,1206353
4111,4917	-0,1205216
4111,9736	-0,1203823
4112,4556	-0,1202411
4112,938	-0,1201188
4113,4199	-0,1200331
4113,9019	-0,1199975
4114,3843	-0,1200176
4114,8662	-0,1200882
4115,3486	-0,1201932
4115,8306	-0,1203104
4116,3125	-0,1204198
4116,7949	-0,1205113
4117,2769	-0,1205867
4117,7588	-0,120654
4118,2412	-0,1207184
4118,7231	-0,1207757
4119,2056	-0,1208128
4119,6875	-0,1208148
4120,1694	-0,120773
4120,6519	-0,1206892
4121,1338	-0,1205734
4121,6157	-0,120439
4122,0981	-0,1202987
4122,5801	-0,1201661
4123,0625	-0,1200582
4123,5444	-0,1199971
4124,0264	-0,1200053
4124,5088	-0,1200986
4124,9907	-0,1202785
4125,4727	-0,1205295
4125,9551	-0,120822
4126,437	-0,1211196
4126,9194	-0,1213858
4127,4014	-0,1215911
4127,8833	-0,1217164
4128,3657	-0,1217561
4128,8477	-0,1217174
4129,3296	-0,1216171
4129,812	-0,1214758
4130,2939	-0,1213126
4130,7764	-0,1211427
4131,2583	-0,1209783
4131,7402	-0,1208314
4132,2227	-0,1207148
4132,7046	-0,1206393
4133,1865	-0,1206095
4133,6689	-0,1206214
4134,1509	-0,1206632
4134,6333	-0,1207203
4135,1152	-0,1207794
4135,5972	-0,1208312
4136,0796	-0,1208699
4136,5615	-0,1208929
4137,0435	-0,1209004
4137,5259	-0,1208959
4138,0078	-0,1208854
4138,4902	-0,1208753
4138,9722	-0,1208684
4139,4541	-0,1208632
4139,9365	-0,1208552
4140,4185	-0,1208419
4140,9004	-0,1208265
4141,3828	-0,1208184
4141,8647	-0,1208309
4142,3472	-0,1208757
4142,8291	-0,1209596
4143,311	-0,1210822
4143,7935	-0,1212359
4144,2754	-0,1214065
4144,7573	-0,1215757
4145,2397	-0,1217232
4145,7217	-0,1218316
4146,2041	-0,1218907
4146,686	-0,1218996
4147,168	-0,1218673
4147,6504	-0,1218091
4148,1323	-0,1217427
4148,6143	-0,1216836
4149,0967	-0,121642
4149,5786	-0,1216219
4150,061	-0,1216212
4150,543	-0,1216342
4151,0249	-0,1216547
4151,5073	-0,121679
4151,9893	-0,1217073
4152,4712	-0,1217431
4152,9536	-0,1217901
4153,4355	-0,12185
4153,918	-0,1219206
4154,3999	-0,1219971
4154,8818	-0,1220728
4155,3643	-0,1221409
4155,8462	-0,1221942
4156,3281	-0,1222265
4156,8105	-0,1222334
4157,2925	-0,1222155
4157,7749	-0,1221799
4158,2568	-0,12214
4158,7388	-0,1221116
4159,2212	-0,1221077
4159,7031	-0,122134
4160,1851	-0,1221867
4160,6675	-0,1222552
4161,1494	-0,1223268
4161,6318	-0,1223916
4162,1138	-0,1224462
4162,5957	-0,122493
4163,0781	-0,1225373
4163,5601	-0,1225827
4164,042	-0,1226285
4164,5244	-0,1226691
4165,0063	-0,1226976
4165,4888	-0,1227097
4165,9707	-0,1227069
4166,4526	-0,1226956
4166,9351	-0,1226839
4167,417	-0,1226768
4167,8989	-0,1226738
4168,3813	-0,1226696
4168,8633	-0,1226582
4169,3457	-0,1226371
4169,8276	-0,1226095
4170,3096	-0,1225835
4170,792	-0,1225686
4171,2739	-0,1225718
4171,7559	-0,1225943
4172,2383	-0,1226307
4172,7202	-0,1226719
4173,2026	-0,1227079
4173,6846	-0,1227325
4174,1665	-0,122745
4174,6489	-0,1227499
4175,1309	-0,1227538
4175,6128	-0,1227609
4176,0952	-0,1227707
4176,5771	-0,1227784
4177,0596	-0,1227774
4177,5415	-0,1227631
4178,0234	-0,1227363
4178,5059	-0,1227035
4178,9878	-0,1226759
4179,4697	-0,1226664
4179,9521	-0,1226854
4180,4341	-0,1227358
4180,9165	-0,1228104
4181,3984	-0,1228924
4181,8804	-0,1229613
4182,3628	-0,1230004
4182,8447	-0,1230045
4183,3267	-0,1229826
4183,8091	-0,1229544
4184,291	-0,1229431
4184,7734	-0,1229682
4185,2554	-0,1230412
4185,7373	-0,1231642
4186,2197	-0,1233299
4186,7017	-0,1235226
4187,1836	-0,1237188
4187,666	-0,1238908
4188,1479	-0,1240112
4188,6304	-0,12406
4189,1123	-0,1240296
4189,5942	-0,1239272
4190,0767	-0,1237729
4190,5586	-0,1235956
4191,0405	-0,1234264
4191,5229	-0,1232926
4192,0049	-0,123212
4192,4873	-0,1231888
4192,9692	-0,1232131
4193,4512	-0,1232654
4193,9336	-0,1233233
4194,4155	-0,1233704
4194,8975	-0,1234012
4195,3799	-0,1234237
4195,8618	-0,123456
4196,3442	-0,1235207
4196,8262	-0,1236368
4197,3081	-0,1238121
4197,7905	-0,1240373
4198,2725	-0,1242849
4198,7544	-0,1245139
4199,2368	-0,1246804
4199,7188	-0,1247501
4200,2012	-0,1247065
4200,6831	-0,1245541
4201,165	-0,1243145
4201,6475	-0,1240201
4202,1294	-0,123709
4202,6113	-0,1234213
4203,0938	-0,1231961
4203,5757	-0,1230671
4204,0581	-0,1230555
4204,54	-0,1231638
4205,022	-0,1233732
4205,5044	-0,1236463
4205,9863	-0,123935
4206,4683	-0,1241909
4206,9507	-0,1243748
4207,4326	-0,1244644
4207,915	-0,1244577
4208,397	-0,1243722
4208,8789	-0,1242381
4209,3613	-0,1240897
4209,8433	-0,1239552
4210,3252	-0,1238513
4210,8076	-0,123783
4211,2896	-0,1237482
4211,772	-0,1237432
4212,2539	-0,1237664
4212,7358	-0,1238181
4213,2183	-0,1238978
4213,7002	-0,124002
4214,1821	-0,1241241
4214,6646	-0,1242548
4215,1465	-0,1243844
4215,6289	-0,1245035
4216,1108	-0,1246039
4216,5928	-0,1246792
4217,0752	-0,1247254
4217,5571	-0,1247403
4218,0391	-0,1247238
4218,5215	-0,1246763
4219,0034	-0,1245999
4219,4858	-0,1244993
4219,9678	-0,1243838
4220,4497	-0,1242681
4220,9321	-0,1241701
4221,4141	-0,1241079
4221,896	-0,1240946
4222,3784	-0,1241352
4222,8604	-0,124225
4223,3428	-0,1243508
4223,8247	-0,1244942
4224,3066	-0,1246355
4224,7891	-0,1247571
4225,271	-0,1248463
4225,7529	-0,1248946
4226,2354	-0,1248977
4226,7173	-0,1248546
4227,1997	-0,1247688
4227,6816	-0,1246506
4228,1636	-0,1245169
4228,646	-0,1243895
4229,1279	-0,1242893
4229,6099	-0,1242298
4230,0923	-0,1242137
4230,5742	-0,1242323
4231,0566	-0,1242695
4231,5386	-0,1243069
4232,0205	-0,1243289
4232,5029	-0,1243266
4232,9849	-0,124301
4233,4668	-0,1242635
4233,9492	-0,1242344
4234,4312	-0,1242365
4234,9136	-0,1242876
4235,3955	-0,124394
4235,8774	-0,1245487
4236,3599	-0,1247365
4236,8418	-0,1249413
4237,3237	-0,1251507
4237,8062	-0,1253564
4238,2881	-0,1255481
4238,7705	-0,1257094
4239,2524	-0,1258165
4239,7344	-0,1258452
4240,2168	-0,1257811
4240,6987	-0,1256285
4241,1807	-0,1254123
4241,6631	-0,1251726
4242,145	-0,1249527
4242,6274	-0,1247883
4243,1094	-0,1247008
4243,5913	-0,1246966
4244,0737	-0,1247717
4244,5557	-0,1249161
4245,0376	-0,1251159
4245,52	-0,1253524
4246,002	-0,1255997
4246,4844	-0,1258256
4246,9663	-0,1259973
4247,4482	-0,1260909
4247,9307	-0,1260999
4248,4126	-0,1260388
4248,8945	-0,1259371
4249,377	-0,1258292
4249,8589	-0,1257415
4250,3413	-0,125686
4250,8232	-0,1256604
4251,3052	-0,1256539
4251,7876	-0,1256557
4252,2695	-0,1256589
4252,7515	-0,1256611
4253,2339	-0,1256608
4253,7158	-0,1256544
4254,1982	-0,125636
4254,6802	-0,1256005
4255,1621	-0,1255486
4255,6445	-0,1254897
4256,1265	-0,1254404
4256,6084	-0,1254173
4257,0908	-0,1254298
4257,5728	-0,1254748
4258,0552	-0,125538
4258,5371	-0,1256018
4259,019	-0,125655
4259,5015	-0,1256992
4259,9834	-0,1257473
4260,4653	-0,1258153
4260,9478	-0,1259119
4261,4297	-0,1260318
4261,9121	-0,1261569
4262,394	-0,1262633
4262,876	-0,1263311
4263,3584	-0,1263502
4263,8403	-0,1263209
4264,3223	-0,1262512
4264,8047	-0,126153
4265,2866	-0,1260402
4265,769	-0,1259293
4266,251	-0,1258384
4266,7329	-0,1257861
4267,2153	-0,125787
4267,6973	-0,1258479
4268,1792	-0,1259661
4268,6616	-0,1261301
4269,1436	-0,1263223
4269,626	-0,126522
4270,1079	-0,1267073
4270,5898	-0,126856
4271,0723	-0,1269477
4271,5542	-0,1269663
4272,0361	-0,1269037
4272,5186	-0,1267643
4273,0005	-0,126566
4273,4829	-0,1263387
4273,9648	-0,1261188
4274,4468	-0,1259412
4274,9292	-0,1258313
4275,4111	-0,1258008
4275,8931	-0,1258481
4276,3755	-0,1259626
4276,8574	-0,12613
4277,3398	-0,1263345
4277,8218	-0,1265579
4278,3037	-0,126777
4278,7861	-0,1269633
4279,2681	-0,1270893
4279,75	-0,1271381
4280,2324	-0,1271123
4280,7144	-0,1270353
4281,1968	-0,1269431
4281,6787	-0,1268696
4282,1606	-0,1268344
4282,6431	-0,1268384
4283,125	-0,1268701
4283,6069	-0,1269158
4284,0894	-0,1269684
4284,5713	-0,1270295
4285,0537	-0,1271047
4285,5356	-0,1271962
4286,0176	-0,1272981
4286,5	-0,127396
4286,9819	-0,1274702
4287,4639	-0,1275015
4287,9463	-0,1274763
4288,4282	-0,1273916
4288,9106	-0,1272568
4289,3926	-0,1270937
4289,8745	-0,1269321
4290,3569	-0,1268027
4290,8389	-0,1267302
4291,3208	-0,1267272
4291,8032	-0,1267925
4292,2852	-0,1269109
4292,7676	-0,1270556
4293,2495	-0,1271921
4293,7314	-0,127285
4294,2139	-0,1273068
4294,6958	-0,1272463
4295,1777	-0,1271135
4295,6602	-0,1269381
4296,1421	-0,1267599
4296,6245	-0,1266182
4297,1064	-0,1265418
4297,5884	-0,1265449
4298,0708	-0,1266277
4298,5527	-0,1267783
4299,0347	-0,1269744
4299,5171	-0,127186
4299,999	-0,1273802
4300,4814	-0,12753
4300,9634	-0,1276222
4301,4453	-0,1276616
4301,9277	-0,1276683
4302,4097	-0,1276677
4302,8916	-0,1276799
4303,374	-0,1277128
4303,856	-0,1277619
4304,3384	-0,1278154
4304,8203	-0,1278598
4305,3022	-0,127884
4305,7847	-0,1278792
4306,2666	-0,1278383
4306,7485	-0,1277566
4307,231	-0,1276349
4307,7129	-0,1274828
4308,1953	-0,1273204
4308,6772	-0,1271755
4309,1592	-0,1270757
4309,6416	-0,1270399
4310,1235	-0,1270719
4310,6055	-0,1271607
4311,0879	-0,1272859
4311,5698	-0,1274262
4312,0522	-0,1275652
4312,5342	-0,1276935
4313,0161	-0,1278058
4313,4985	-0,1278981
4313,9805	-0,1279654
4314,4624	-0,1280041
4314,9448	-0,1280137
4315,4268	-0,1279978
4315,9092	-0,1279631
4316,3911	-0,1279165
4316,873	-0,1278639
4317,3555	-0,1278103
4317,8374	-0,1277607
4318,3193	-0,1277205
4318,8018	-0,1276944
4319,2837	-0,1276849
4319,7661	-0,1276922
4320,248	-0,1277155
4320,73	-0,1277537
4321,2124	-0,127805
4321,6943	-0,1278643
4322,1763	-0,1279221
4322,6587	-0,1279648
4323,1406	-0,1279796
4323,623	-0,1279602
4324,105	-0,1279098
4324,5869	-0,1278394
4325,0693	-0,1277631
4325,5513	-0,1276934
4326,0332	-0,1276389
4326,5156	-0,1276062
4326,9976	-0,1276014
4327,48	-0,1276318
4327,9619	-0,1277025
4328,4438	-0,1278141
4328,9263	-0,1279602
4329,4082	-0,1281282
4329,8901	-0,1283016
4330,3726	-0,1284619
4330,8545	-0,1285912
4331,3369	-0,1286729
4331,8188	-0,1286944
4332,3008	-0,1286516
4332,7832	-0,1285524
4333,2651	-0,128418
4333,7471	-0,1282788
4334,2295	-0,1281665
4334,7114	-0,1281049
4335,1938	-0,1281028
4335,6758	-0,1281526
4336,1577	-0,1282332
4336,6401	-0,1283174
4337,1221	-0,1283792
4337,604	-0,1284009
4338,0864	-0,1283765
4338,5684	-0,128313
4339,0508	-0,1282266
4339,5327	-0,1281376
4340,0146	-0,1280651
4340,4971	-0,1280225
4340,979	-0,1280167
4341,4609	-0,1280487
4341,9434	-0,1281142
4342,4253	-0,128204
4342,9077	-0,1283043
4343,3896	-0,1283973
4343,8716	-0,1284658
4344,354	-0,1284986
4344,8359	-0,1284953
4345,3179	-0,1284668
4345,8003	-0,1284307
4346,2822	-0,1284024
4346,7646	-0,1283875
4347,2466	-0,1283786
4347,7285	-0,1283597
4348,2109	-0,1283158
4348,6929	-0,1282432
4349,1748	-0,1281545
4349,6572	-0,1280755
4350,1392	-0,1280361
4350,6216	-0,1280584
4351,1035	-0,1281494
4351,5854	-0,1283004
4352,0679	-0,1284923
4352,5498	-0,1287025
4353,0317	-0,1289108
4353,5142	-0,1291
4353,9961	-0,1292553
4354,4785	-0,1293645
4354,9604	-0,1294191
4355,4424	-0,129418
4355,9248	-0,12937
4356,4067	-0,1292923
4356,8887	-0,1292067
4357,3711	-0,129133
4357,853	-0,1290826
4358,3354	-0,1290554
4358,8174	-0,1290401
4359,2993	-0,1290184
4359,7817	-0,1289729
4360,2637	-0,1288944
4360,7456	-0,1287868
4361,228	-0,1286673
4361,71	-0,1285606
4362,1924	-0,1284904
4362,6743	-0,128472
4363,1563	-0,1285076
4363,6387	-0,1285874
4364,1206	-0,1286922
4364,6025	-0,1287993
4365,085	-0,1288879
4365,5669	-0,128944
4366,0493	-0,1289633
4366,5313	-0,1289515
4367,0132	-0,1289206
4367,4956	-0,1288847
4367,9775	-0,1288562
4368,4595	-0,1288454
4368,9419	-0,1288631
4369,4238	-0,1289214
4369,9063	-0,1290317
4370,3882	-0,1291995
4370,8701	-0,1294171
4371,3525	-0,1296614
4371,8345	-0,1298982
4372,3164	-0,1300914
4372,7988	-0,1302143
4373,2808	-0,1302567
4373,7632	-0,130226
4374,2451	-0,1301405
4374,7271	-0,1300211
4375,2095	-0,1298823
4375,6914	-0,1297296
4376,1733	-0,1295624
4376,6558	-0,1293823
4377,1377	-0,1292003
4377,6201	-0,1290388
4378,1021	-0,1289267
4378,584	-0,128888
4379,0664	-0,1289321
4379,5483	-0,1290499
4380,0303	-0,1292183
4380,5127	-0,1294085
4380,9946	-0,1295948
4381,4771	-0,1297579
4381,959	-0,1298853
4382,4409	-0,1299697
4382,9233	-0,1300089
4383,4053	-0,1300073
4383,8872	-0,1299772
4384,3696	-0,1299367
4384,8516	-0,1299056
4385,334	-0,1298994
4385,8159	-0,1299247
4386,2979	-0,1299776
4386,7803	-0,1300449
4387,2622	-0,1301082
4387,7441	-0,13015
4388,2266	-0,1301585
4388,7085	-0,1301313
4389,1909	-0,1300766
4389,6729	-0,1300099
4390,1548	-0,1299504
4390,6372	-0,1299164
4391,1191	-0,1299214
4391,6011	-0,1299712
4392,0835	-0,1300614
4392,5654	-0,1301755
4393,0479	-0,1302874
4393,5298	-0,1303673
4394,0117	-0,1303909
4394,4941	-0,1303486
4394,9761	-0,1302485
4395,458	-0,1301128
4395,9404	-0,1299692
4396,4224	-0,1298413
4396,9048	-0,1297449
4397,3867	-0,129689
4397,8687	-0,1296796
4398,3511	-0,1297227
4398,833	-0,1298231
4399,3149	-0,1299805
4399,7974	-0,1301856
4400,2793	-0,1304193
4400,7617	-0,1306553
4401,2437	-0,1308656
4401,7256	-0,1310255
4402,208	-0,131117
4402,6899	-0,1311305
4403,1719	-0,1310664
4403,6543	-0,1309361
4404,1362	-0,1307622
4404,6187	-0,130576
4405,1006	-0,130412
4405,5825	-0,1303003
4406,0649	-0,1302593
4406,5469	-0,1302926
4407,0288	-0,13039
4407,5112	-0,1305326
4407,9932	-0,1306972
4408,4756	-0,1308599
4408,9575	-0,1309982
4409,4395	-0,1310921
4409,9219	-0,131127
4410,4038	-0,1310975
4410,8857	-0,1310094
4411,3682	-0,1308795
4411,8501	-0,1307325
4412,3325	-0,1305939
4412,8145	-0,1304845
4413,2964	-0,1304161
4413,7788	-0,1303907
4414,2607	-0,1304023
4414,7427	-0,1304414
4415,2251	-0,1304991
4415,707	-0,1305695
4416,1895	-0,1306497
4416,6714	-0,1307377
4417,1533	-0,130829
4417,6357	-0,1309155
4418,1177	-0,1309871
4418,5996	-0,1310362
4419,082	-0,1310605
4419,564	-0,1310635
4420,0464	-0,1310513
4420,5283	-0,1310288
4421,0103	-0,1309993
4421,4927	-0,1309657
4421,9746	-0,1309338
4422,4565	-0,1309127
4422,939	-0,1309113
4423,4209	-0,1309328
4423,9033	-0,1309708
4424,3853	-0,1310118
4424,8672	-0,131042
4425,3496	-0,1310552
4425,8315	-0,1310556
4426,3135	-0,1310538
4426,7959	-0,1310597
4427,2778	-0,1310756
4427,7603	-0,1310962
4428,2422	-0,1311141
4428,7241	-0,1311265
4429,2065	-0,1311395
4429,6885	-0,1311647
4430,1704	-0,1312115
4430,6528	-0,1312802
4431,1348	-0,13136
4431,6172	-0,1314344
4432,0991	-0,1314904
4432,5811	-0,1315263
4433,0635	-0,1315527
4433,5454	-0,1315864
4434,0273	-0,1316408
4434,5098	-0,1317179
4434,9917	-0,1318074
4435,4741	-0,1318922
4435,9561	-0,1319574
4436,438	-0,1319966
4436,9204	-0,132013
4437,4023	-0,1320141
4437,8843	-0,1320048
4438,3667	-0,1319834
4438,8486	-0,1319429
4439,3311	-0,1318764
4439,813	-0,1317834
4440,2949	-0,1316731
4440,7773	-0,131562
4441,2593	-0,1314681
4441,7412	-0,1314047
4442,2236	-0,1313764
4442,7056	-0,1313793
4443,188	-0,1314052
4443,6699	-0,1314468
4444,1519	-0,1315005
4444,6343	-0,131567
4445,1162	-0,1316475
4445,5981	-0,1317394
4446,0806	-0,1318338
4446,5625	-0,1319173
4447,0449	-0,1319774
4447,5269	-0,1320085
4448,0088	-0,1320153
4448,4912	-0,1320102
4448,9731	-0,1320082
4449,4551	-0,1320207
4449,9375	-0,1320532
4450,4194	-0,132106
4450,9019	-0,1321768
4451,3838	-0,1322617
4451,8657	-0,1323543
4452,3481	-0,1324443
4452,8301	-0,1325182
4453,312	-0,1325626
4453,7944	-0,1325681
4454,2764	-0,1325316
4454,7588	-0,1324565
4455,2407	-0,1323507
4455,7227	-0,1322253
4456,2051	-0,132094
4456,687	-0,1319716
4457,1689	-0,1318719
4457,6514	-0,1318033
4458,1333	-0,1317671
4458,6157	-0,1317596
4459,0977	-0,1317786
4459,5796	-0,1318286
4460,062	-0,1319215
4460,5439	-0,1320699
4461,0259	-0,132276
4461,5083	-0,1325251
4461,9902	-0,1327854
4462,4727	-0,1330168
4462,9546	-0,1331836
4463,4365	-0,1332634
4463,9189	-0,1332507
4464,4009	-0,1331539
4464,8828	-0,1329909
4465,3652	-0,1327845
4465,8472	-0,1325599
4466,3296	-0,1323418
4466,8115	-0,1321527
4467,2935	-0,1320101
4467,7759	-0,1319246
4468,2578	-0,1318995
4468,7397	-0,1319303
4469,2222	-0,1320065
4469,7041	-0,132113
4470,1865	-0,1322346
4470,6685	-0,1323611
4471,1504	-0,1324913
4471,6328	-0,1326324
4472,1147	-0,1327944
4472,5967	-0,1329799
4473,0791	-0,1331772
4473,561	-0,1333595
4474,0435	-0,1334934
4474,5254	-0,1335518
4475,0073	-0,1335247
4475,4897	-0,133422
4475,9717	-0,1332686
4476,4536	-0,1330941
4476,936	-0,132924
4477,418	-0,1327753
4477,9004	-0,1326561
4478,3823	-0,1325677
4478,8643	-0,1325063
4479,3467	-0,1324644
4479,8286	-0,1324327
4480,3105	-0,1324021
4480,793	-0,1323672
4481,2749	-0,1323279
4481,7573	-0,1322907
4482,2393	-0,1322679
4482,7212	-0,1322758
4483,2036	-0,13233
4483,6855	-0,13244
4484,1675	-0,1326019
4484,6499	-0,1327944
4485,1318	-0,1329806
4485,6143	-0,1331174
4486,0962	-0,1331694
4486,5781	-0,1331215
4487,0605	-0,1329845
4487,5425	-0,1327909
4488,0244	-0,1325851
4488,5068	-0,1324117
4488,9888	-0,1323062
4489,4712	-0,132291
4489,9531	-0,1323728
4490,4351	-0,1325428
4490,9175	-0,1327773
4491,3994	-0,133041
4491,8813	-0,1332943
4492,3638	-0,1335025
4492,8457	-0,1336448
4493,3281	-0,1337196
4493,8101	-0,1337438
4494,292	-0,1337459
4494,7744	-0,1337566
4495,2563	-0,1337984
4495,7383	-0,1338783
4496,2207	-0,1339862
4496,7026	-0,1340991
4497,1851	-0,1341902
4497,667	-0,1342391
4498,1489	-0,134239
4498,6313	-0,1341982
4499,1133	-0,1341344
4499,5952	-0,1340666
4500,0776	-0,1340076
4500,5596	-0,1339617
4501,042	-0,1339267
4501,5239	-0,1338979
4502,0059	-0,1338725
4502,4883	-0,1338505
4502,9702	-0,1338331
4503,4521	-0,1338202
4503,9346	-0,13381
4504,4165	-0,1337996
4504,8989	-0,1337881
4505,3809	-0,1337778
4505,8628	-0,1337744
4506,3452	-0,1337839
4506,8271	-0,133808
4507,3091	-0,1338413
4507,7915	-0,1338721
4508,2734	-0,133887
4508,7559	-0,1338792
4509,2378	-0,1338543
4509,7197	-0,1338301
4510,2021	-0,1338312
4510,6841	-0,1338771
4511,166	-0,1339724
4511,6484	-0,1341022
4512,1304	-0,1342353
4512,6128	-0,1343345
4513,0947	-0,1343694
4513,5767	-0,1343261
4514,0591	-0,1342113
4514,541	-0,134049
4515,0229	-0,1338728
4515,5054	-0,1337152
4515,9873	-0,1335993
4516,4697	-0,1335351
4516,9517	-0,1335203
4517,4336	-0,1335446
4517,916	-0,1335943
4518,3979	-0,1336552
4518,8799	-0,1337136
4519,3623	-0,1337574
4519,8442	-0,1337795
4520,3267	-0,1337826
4520,8086	-0,133781
4521,2905	-0,1337982
4521,7729	-0,1338581
4522,2549	-0,1339743
4522,7368	-0,1341437
4523,2192	-0,1343464
4523,7012	-0,1345542
4524,1836	-0,1347409
4524,6655	-0,1348898
4525,1475	-0,1349961
4525,6299	-0,1350632
4526,1118	-0,1350987
4526,5938	-0,1351101
4527,0762	-0,1351029
4527,5581	-0,1350803
4528,0405	-0,1350427
4528,5225	-0,1349898
4529,0044	-0,134922
4529,4868	-0,1348433
4529,9688	-0,1347635
4530,4507	-0,1346967
4530,9331	-0,1346582
4531,415	-0,1346594
4531,8975	-0,1347044
4532,3794	-0,1347882
4532,8613	-0,1348979
4533,3438	-0,1350153
4533,8257	-0,1351195
4534,3076	-0,1351917
4534,79	-0,1352189
4535,272	-0,135198
4535,7544	-0,1351374
4536,2363	-0,1350551
4536,7183	-0,1349724
4537,2007	-0,1349074
4537,6826	-0,1348695
4538,1646	-0,1348582
4538,647	-0,1348668
4539,1289	-0,1348874
4539,6113	-0,1349161
4540,0933	-0,1349545
4540,5752	-0,1350073
4541,0576	-0,1350779
4541,5396	-0,1351645
4542,0215	-0,1352582
4542,5039	-0,1353448
4542,9858	-0,1354078
4543,4683	-0,1354335
4543,9502	-0,1354129
4544,4321	-0,1353432
4544,9146	-0,1352278
4545,3965	-0,1350752
4545,8784	-0,1348993
4546,3608	-0,1347182
4546,8428	-0,134552
4547,3252	-0,1344192
4547,8071	-0,1343335
4548,2891	-0,1343013
4548,7715	-0,1343219
4549,2534	-0,1343894
4549,7354	-0,1344942
4550,2178	-0,1346252
4550,6997	-0,1347706
4551,1821	-0,1349187
4551,6641	-0,1350594
4552,146	-0,1351845
4552,6284	-0,1352865
4553,1104	-0,1353576
4553,5923	-0,1353889
4554,0747	-0,1353727
4554,5566	-0,135307
4555,0391	-0,1351995
4555,521	-0,1350681
4556,0029	-0,134937
4556,4854	-0,1348288
4556,9673	-0,1347594
4557,4492	-0,1347348
4557,9316	-0,1347544
4558,4136	-0,1348142
4558,896	-0,1349096
4559,3779	-0,135035
4559,8599	-0,1351817
4560,3423	-0,1353365
4560,8242	-0,1354828
4561,3062	-0,1356028
4561,7886	-0,1356808
4562,2705	-0,1357068
4562,7529	-0,1356776
4563,2349	-0,1355992
4563,7168	-0,1354861
4564,1992	-0,1353596
4564,6812	-0,1352432
4565,1631	-0,135157
4565,6455	-0,1351133
4566,1274	-0,1351142
4566,6099	-0,1351533
4567,0918	-0,135218
4567,5737	-0,1352929
4568,0562	-0,135362
4568,5381	-0,1354115
4569,02	-0,1354333
4569,5024	-0,1354273
4569,9844	-0,1354026
4570,4668	-0,1353741
4570,9487	-0,1353562
4571,4307	-0,1353568
4571,9131	-0,1353734
4572,395	-0,1353964
4572,877	-0,135415
4573,3594	-0,1354241
4573,8413	-0,1354278
4574,3237	-0,1354373
4574,8057	-0,1354646
4575,2876	-0,135516
4575,77	-0,135588
4576,252	-0,1356677
4576,7339	-0,1357378
4577,2163	-0,1357825
4577,6982	-0,1357927
4578,1807	-0,1357671
4578,6626	-0,1357106
4579,1445	-0,1356316
4579,627	-0,1355392
4580,1089	-0,1354444
4580,5908	-0,1353604
4581,0732	-0,1353037
4581,5552	-0,1352899
4582,0376	-0,1353272
4582,5195	-0,1354097
4583,0015	-0,1355155
4583,4839	-0,1356127
4583,9658	-0,1356726
4584,4478	-0,1356832
4584,9302	-0,1356557
4585,4121	-0,1356209
4585,8945	-0,1356142
4586,3765	-0,1356589
4586,8584	-0,1357542
4587,3408	-0,1358753
4587,8228	-0,1359844
4588,3047	-0,1360473
4588,7871	-0,1360471
4589,269	-0,1359891
4589,7515	-0,1358966
4590,2334	-0,1358
4590,7153	-0,1357245
4591,1978	-0,1356822
4591,6797	-0,1356701
4592,1616	-0,1356746
4592,644	-0,1356789
4593,126	-0,1356696
4593,6084	-0,1356402
4594,0903	-0,1355908
4594,5723	-0,135525
4595,0547	-0,1354479
4595,5366	-0,135367
4596,0186	-0,1352966
4596,501	-0,1352591
4596,9829	-0,135281
4597,4653	-0,1353826
4597,9473	-0,1355653
4598,4292	-0,1358049
4598,9116	-0,1360567
4599,3936	-0,1362709
4599,8755	-0,1364122
4600,3579	-0,1364719
4600,8398	-0,136468
4601,3223	-0,136433
4601,8042	-0,1363967
4602,2861	-0,1363741
4602,7686	-0,1363618
4603,2505	-0,136344
4603,7324	-0,1363027
4604,2148	-0,1362273
4604,6968	-0,1361183
4605,1792	-0,1359856
4605,6611	-0,1358439
4606,1431	-0,1357067
4606,6255	-0,1355835
4607,1074	-0,1354817
4607,5894	-0,1354096
4608,0718	-0,1353784
4608,5537	-0,1354003
4609,0361	-0,135481
4609,5181	-0,1356139
4610	-0,1357782
4610,4824	-0,1359465
4610,9644	-0,1360969
4611,4463	-0,1362235
4611,9287	-0,1363371
4612,4106	-0,1364553
4612,8931	-0,1365871
4613,375	-0,1367222
4613,8569	-0,1368326
4614,3394	-0,1368858
4614,8213	-0,1368625
4615,3032	-0,1367694
4615,7856	-0,1366392
4616,2676	-0,1365181
4616,75	-0,1364465
4617,2319	-0,1364432
4617,7139	-0,1364986
4618,1963	-0,1365804
4618,6782	-0,1366479
4619,1602	-0,1366688
4619,6426	-0,1366292
4620,1245	-0,1365359
4620,6069	-0,1364096
4621,0889	-0,1362751
4621,5708	-0,1361552
4622,0532	-0,136068
4622,5352	-0,1360293
4623,0171	-0,1360529
4623,4995	-0,1361477
4623,9814	-0,1363108
4624,4639	-0,1365224
4624,9458	-0,1367462
4625,4277	-0,1369384
4625,9102	-0,1370603
4626,3921	-0,1370912
4626,874	-0,1370339
4627,3564	-0,1369119
4627,8384	-0,1367601
4628,3208	-0,1366132
4628,8027	-0,1364957
4629,2847	-0,1364182
4629,7671	-0,1363785
4630,249	-0,136368
4630,731	-0,1363778
4631,2134	-0,1364044
4631,6953	-0,1364495
4632,1777	-0,1365174
4632,6597	-0,1366098
4633,1416	-0,1367225
4633,624	-0,1368442
4634,106	-0,136959
4634,5879	-0,13705
4635,0703	-0,1371037
4635,5522	-0,1371146
4636,0347	-0,1370873
4636,5166	-0,137037
4636,9985	-0,1369856
4637,481	-0,1369544
4637,9629	-0,1369553
4638,4448	-0,1369864
4638,9272	-0,1370329
4639,4092	-0,1370751
4639,8916	-0,1370989
4640,3735	-0,1371017
4640,8555	-0,1370927
4641,3379	-0,137085
4641,8198	-0,1370872
4642,3018	-0,1370996
4642,7842	-0,1371153
4643,2661	-0,1371271
4643,7485	-0,137133
4644,2305	-0,1371369
4644,7124	-0,1371437
4645,1948	-0,1371527
4645,6768	-0,1371548
4646,1587	-0,1371359
4646,6411	-0,1370859
4647,123	-0,1370082
4647,6055	-0,1369225
4648,0874	-0,1368585
4648,5693	-0,136843
4649,0518	-0,1368866
4649,5337	-0,136978
4650,0156	-0,1370896
4650,498	-0,1371912
4650,98	-0,137264
4651,4624	-0,1373081
4651,9443	-0,137339
4652,4263	-0,1373764
4652,9087	-0,1374321
4653,3906	-0,1375033
4653,8726	-0,1375757
4654,355	-0,1376327
4654,8369	-0,1376643
4655,3193	-0,1376717
4655,8013	-0,137664
4656,2832	-0,1376506
4656,7656	-0,1376348
4657,2476	-0,1376122
4657,7295	-0,1375763
4658,2119	-0,1375263
4658,6938	-0,1374723
4659,1763	-0,1374335
4659,6582	-0,1374294
4660,1401	-0,1374676
4660,6226	-0,1375368
4661,1045	-0,1376082
4661,5864	-0,1376467
4662,0688	-0,1376253
4662,5508	-0,1375357
4663,0332	-0,1373909
4663,5151	-0,1372188
4663,9971	-0,1370518
4664,4795	-0,1369181
4664,9614	-0,1368365
4665,4434	-0,1368165
4665,9258	-0,1368583
4666,4077	-0,1369542
4666,8901	-0,1370893
4667,3721	-0,1372438
4667,854	-0,1373979
4668,3364	-0,1375371
4668,8184	-0,1376558
4669,3003	-0,1377576
4669,7827	-0,1378507
4670,2646	-0,1379421
4670,7471	-0,1380327
4671,229	-0,1381157
4671,7109	-0,1381789
4672,1934	-0,1382103
4672,6753	-0,1382037
4673,1572	-0,1381629
4673,6396	-0,1381017
4674,1216	-0,1380402
4674,604	-0,1379987
4675,0859	-0,137991
4675,5679	-0,1380206
4676,0503	-0,1380808
4676,5322	-0,1381567
4677,0142	-0,1382296
4677,4966	-0,1382818
4677,9785	-0,1383005
4678,4609	-0,1382824
4678,9429	-0,1382356
4679,4248	-0,138178
4679,9072	-0,1381326
4680,3892	-0,1381189
4680,8711	-0,138146
4681,3535	-0,1382085
4681,8354	-0,1382883
4682,3179	-0,1383603
4682,7998	-0,1383996
4683,2817	-0,1383885
4683,7642	-0,1383212
4684,2461	-0,1382073
4684,728	-0,1380715
4685,2104	-0,13795
4685,6924	-0,1378813
4686,1748	-0,1378951
4686,6567	-0,1380016
4687,1387	-0,1381865
4687,6211	-0,1384139
4688,103	-0,1386363
4688,585	-0,1388082
4689,0674	-0,1388979
4689,5493	-0,1388953
4690,0317	-0,1388124
4690,5137	-0,1386764
4690,9956	-0,1385194
4691,478	-0,1383673
4691,96	-0,1382335
4692,4419	-0,1381195
4692,9243	-0,1380217
4693,4063	-0,1379389
4693,8887	-0,1378773
4694,3706	-0,1378475
4694,8525	-0,1378585
4695,335	-0,1379113
4695,8169	-0,1379974
4696,2988	-0,138102
4696,7813	-0,1382096
4697,2632	-0,138308
4697,7456	-0,1383885
4698,2275	-0,1384458
4698,7095	-0,1384769
4699,1919	-0,1384837
4699,6738	-0,1384736
4700,1558	-0,1384602
4700,6382	-0,1384586
4701,1201	-0,1384802
4701,6025	-0,1385274
4702,0845	-0,1385924
4702,5664	-0,1386606
4703,0488	-0,1387175
4703,5308	-0,1387551
4704,0127	-0,1387762
4704,4951	-0,138793
4704,9771	-0,1388218
4705,4595	-0,1388751
4705,9414	-0,1389552
4706,4233	-0,139052
4706,9058	-0,1391463
4707,3877	-0,1392157
4707,8696	-0,1392417
4708,3521	-0,1392133
4708,834	-0,1391294
4709,3164	-0,138998
4709,7983	-0,1388365
4710,2803	-0,1386698
4710,7627	-0,1385275
4711,2446	-0,1384364
4711,7266	-0,138413
4712,209	-0,1384571
4712,6909	-0,1385511
4713,1733	-0,1386662
4713,6553	-0,1387724
4714,1372	-0,1388482
4714,6196	-0,1388863
4715,1016	-0,1388931
4715,5835	-0,1388832
4716,0659	-0,1388723
4716,5479	-0,1388706
4717,0303	-0,1388796
4717,5122	-0,1388923
4717,9941	-0,1388976
4718,4766	-0,1388858
4718,9585	-0,1388533
4719,4404	-0,1388051
4719,9229	-0,1387524
4720,4048	-0,138709
4720,8872	-0,138687
4721,3691	-0,1386949
4721,8511	-0,1387375
4722,3335	-0,138817
4722,8154	-0,1389332
4723,2974	-0,1390819
4723,7798	-0,1392543
4724,2617	-0,1394359
4724,7441	-0,1396089
4725,2261	-0,1397556
4725,708	-0,1398619
4726,1904	-0,1399189
4726,6724	-0,139922
4727,1543	-0,13987
4727,6367	-0,1397642
4728,1187	-0,1396096
4728,6011	-0,139418
4729,083	-0,1392104
4729,5649	-0,1390169
4730,0474	-0,1388716
4730,5293	-0,1388044
4731,0112	-0,1388328
4731,4937	-0,1389557
4731,9756	-0,1391534
4732,458	-0,1393916
4732,9399	-0,13963
4733,4219	-0,1398302
4733,9043	-0,1399633
4734,3862	-0,1400138
4734,8682	-0,1399822
4735,3506	-0,1398834
4735,8325	-0,1397428
4736,3149	-0,1395904
4736,7969	-0,139453
4737,2788	-0,1393482
4737,7612	-0,1392812
4738,2432	-0,1392454
4738,7251	-0,1392269
4739,2075	-0,1392114
4739,6895	-0,1391907
4740,1719	-0,1391676
4740,6538	-0,1391555
4741,1357	-0,1391744
4741,6182	-0,1392417
4742,1001	-0,1393645
4742,582	-0,1395337
4743,0645	-0,1397251
4743,5464	-0,1399056
4744,0288	-0,1400421
4744,5107	-0,140109
4744,9927	-0,1400935
4745,4751	-0,1399966
4745,957	-0,1398335
4746,439	-0,1396313
4746,9214	-0,1394257
4747,4033	-0,1392541
4747,8857	-0,1391467
4748,3677	-0,1391188
4748,8496	-0,1391675
4749,332	-0,1392743
4749,814	-0,1394128
4750,2959	-0,1395572
4750,7783	-0,1396876
4751,2603	-0,1397919
4751,7427	-0,1398655
4752,2246	-0,1399108
4752,7065	-0,1399363
4753,189	-0,1399546
4753,6709	-0,1399789
4754,1528	-0,140016
4754,6353	-0,1400621
4755,1172	-0,1401016
4755,5996	-0,1401127
4756,0815	-0,1400771
4756,5635	-0,1399884
4757,0459	-0,1398566
4757,5278	-0,1397049
4758,0098	-0,1395606
4758,4922	-0,1394444
4758,9741	-0,1393634
4759,4565	-0,1393108
4759,9385	-0,1392729
4760,4204	-0,1392398
4760,9028	-0,139214
4761,3848	-0,1392107
4761,8667	-0,1392503
4762,3491	-0,1393464
4762,8311	-0,1394955
4763,3135	-0,1396764
4763,7954	-0,1398583
4764,2773	-0,1400136
4764,7598	-0,1401273
4765,2417	-0,140199
4765,7236	-0,1402352
4766,2061	-0,140241
4766,688	-0,140214
4767,1704	-0,1401473
4767,6523	-0,1400371
4768,1343	-0,1398905
4768,6167	-0,139728
4769,0986	-0,1395771
4769,5806	-0,1394617
4770,063	-0,1393913
4770,5449	-0,139357
4771,0273	-0,1393366
4771,5093	-0,1393059
4771,9912	-0,1392509
4772,4736	-0,1391754
4772,9556	-0,1390997
4773,4375	-0,1390516
4773,9199	-0,1390554
4774,4019	-0,1391233
4774,8843	-0,1392537
4775,3662	-0,139435
4775,8481	-0,1396517
4776,3306	-0,1398897
4776,8125	-0,1401368
4777,2944	-0,1403805
4777,7769	-0,1406061
4778,2588	-0,1407954
4778,7412	-0,14093
4779,2231	-0,1409943
4779,7051	-0,1409795
4780,1875	-0,1408847
4780,6694	-0,1407169
4781,1514	-0,1404911
4781,6338	-0,1402299
4782,1157	-0,1399622
4782,5981	-0,1397206
4783,0801	-0,1395358
4783,562	-0,1394294
4784,0444	-0,1394089
4784,5264	-0,1394665
4785,0083	-0,1395837
4785,4907	-0,1397388
4785,9727	-0,1399131
4786,4551	-0,1400934
4786,937	-0,1402699
4787,4189	-0,1404319
4787,9014	-0,140566
4788,3833	-0,1406581
4788,8652	-0,140698
4789,3477	-0,1406839
4789,8296	-0,1406229
4790,312	-0,1405269
4790,7939	-0,1404087
4791,2759	-0,1402785
4791,7583	-0,1401464
4792,2402	-0,1400244
4792,7222	-0,1399296
4793,2046	-0,13988
4793,6865	-0,1398882
4794,1689	-0,1399532
4794,6509	-0,1400571
4795,1328	-0,1401684
4795,6152	-0,1402525
4796,0972	-0,1402842
4796,5791	-0,1402575
4797,0615	-0,1401881
4797,5435	-0,1401084
4798,0259	-0,1400555
4798,5078	-0,1400585
4798,9897	-0,1401288
4799,4722	-0,1402577
4799,9541	-0,1404217
4800,436	-0,1405916
4800,9185	-0,1407408
4801,4004	-0,14085
4801,8828	-0,1409077
4802,3647	-0,1409097
4802,8467	-0,1408603
4803,3291	-0,1407746
4803,811	-0,1406783
4804,293	-0,1406012
4804,7754	-0,1405661
4805,2573	-0,1405779
4805,7397	-0,1406212
4806,2217	-0,1406678
4806,7036	-0,1406915
4807,186	-0,1406808
4807,668	-0,1406423
4808,1499	-0,1405944
4808,6323	-0,1405562
4809,1143	-0,14054
4809,5967	-0,1405496
4810,0786	-0,1405834
4810,5605	-0,1406385
4811,043	-0,1407104
4811,5249	-0,1407917
4812,0068	-0,1408703
4812,4893	-0,1409317
4812,9712	-0,1409636
4813,4536	-0,1409613
4813,9355	-0,1409308
4814,4175	-0,1408887
4814,8999	-0,1408573
4815,3818	-0,1408574
4815,8638	-0,1409
4816,3462	-0,1409812
4816,8281	-0,1410823
4817,3105	-0,1411772
4817,7925	-0,1412428
4818,2744	-0,1412676
4818,7568	-0,1412535
4819,2388	-0,1412095
4819,7207	-0,1411438
4820,2031	-0,1410595
4820,6851	-0,1409574
4821,1675	-0,1408448
4821,6494	-0,1407406
4822,1313	-0,1406738
4822,6138	-0,1406729
4823,0957	-0,140753
4823,5776	-0,1409072
4824,0601	-0,1411075
4824,542	-0,1413138
4825,0244	-0,1414868
4825,5063	-0,1415984
4825,9883	-0,1416362
4826,4707	-0,1416036
4826,9526	-0,141516
4827,4346	-0,141396
4827,917	-0,1412696
4828,3989	-0,1411623
4828,8813	-0,1410951
4829,3633	-0,1410815
4829,8452	-0,1411249
4830,3276	-0,1412169
4830,8096	-0,1413385
4831,2915	-0,1414632
4831,7739	-0,1415623
4832,2559	-0,1416121
4832,7383	-0,1416005
4833,2202	-0,14153
4833,7021	-0,141416
4834,1846	-0,1412809
4834,6665	-0,1411464
4835,1484	-0,1410274
4835,6309	-0,1409316
4836,1128	-0,1408617
4836,5952	-0,1408194
4837,0771	-0,1408068
4837,5591	-0,1408252
4838,0415	-0,1408732
4838,5234	-0,1409459
4839,0054	-0,1410372
4839,4878	-0,1411429
4839,9697	-0,1412613
4840,4521	-0,1413913
4840,9341	-0,1415293
4841,416	-0,1416671
4841,8984	-0,1417932
4842,3804	-0,1418957
4842,8623	-0,1419661
4843,3447	-0,1420003
4843,8267	-0,1419981
4844,3091	-0,1419628
4844,791	-0,1419007
4845,2729	-0,1418214
4845,7554	-0,1417359
4846,2373	-0,1416556
4846,7192	-0,141589
4847,2017	-0,1415424
4847,6836	-0,1415195
4848,166	-0,1415227
4848,6479	-0,1415518
4849,1299	-0,1416027
4849,6123	-0,141666
4850,0942	-0,1417292
4850,5762	-0,1417798
4851,0586	-0,1418094
4851,5405	-0,1418139
4852,0229	-0,1417921
4852,5049	-0,1417433
4852,9868	-0,1416673
4853,4692	-0,1415666
4853,9512	-0,1414501
4854,4331	-0,1413334
4854,9155	-0,1412364
4855,3975	-0,1411772
4855,8799	-0,1411672
4856,3618	-0,1412067
4856,8438	-0,1412861
4857,3262	-0,1413888
4857,8081	-0,1414976
4858,29	-0,1415996
4858,7725	-0,1416894
4859,2544	-0,1417675
4859,7368	-0,1418366
4860,2188	-0,1418955
4860,7007	-0,1419372
4861,1831	-0,1419508
4861,665	-0,1419279
4862,147	-0,1418685
4862,6294	-0,1417844
4863,1113	-0,1416971
4863,5938	-0,1416313
4864,0757	-0,141608
4864,5576	-0,1416385
4865,04	-0,1417225
4865,522	-0,1418489
4866,0039	-0,1420005
4866,4863	-0,1421597
4866,9683	-0,1423131
4867,4507	-0,1424518
4867,9326	-0,142569
4868,4146	-0,1426548
4868,897	-0,1426947
4869,3789	-0,1426727
4869,8608	-0,1425806
4870,3433	-0,1424257
4870,8252	-0,1422339
4871,3076	-0,1420421
4871,7896	-0,1418859
4872,2715	-0,1417863
4872,7539	-0,1417437
4873,2358	-0,1417423
4873,7178	-0,1417604
4874,2002	-0,1417827
4874,6821	-0,1418066
4875,1646	-0,1418412
4875,6465	-0,1419002
4876,1284	-0,1419921
4876,6108	-0,1421142
4877,0928	-0,1422531
4877,5747	-0,1423904
4878,0571	-0,1425123
4878,5391	-0,142615
4879,0215	-0,142705
4879,5034	-0,1427932
4879,9854	-0,1428858
4880,4678	-0,1429789
4880,9497	-0,1430595
4881,4316	-0,1431123
4881,9141	-0,1431282
4882,396	-0,1431093
4882,8784	-0,143068
4883,3604	-0,1430191
4883,8423	-0,142972
4884,3247	-0,1429263
4884,8066	-0,1428743
4885,2886	-0,142808
4885,771	-0,1427279
4886,2529	-0,1426458
4886,7354	-0,1425816
4887,2173	-0,1425538
4887,6992	-0,1425699
4888,1816	-0,1426223
4888,6636	-0,1426914
4889,1455	-0,1427551
4889,6279	-0,142799
4890,1099	-0,1428211
4890,5923	-0,1428304
4891,0742	-0,1428387
4891,5562	-0,1428537
4892,0386	-0,1428745
4892,5205	-0,1428939
4893,0024	-0,1429045
4893,4849	-0,1429046
4893,9668	-0,1429005
4894,4492	-0,1429033
4894,9312	-0,1429212
4895,4131	-0,1429533
4895,8955	-0,1429855
4896,3774	-0,1429951
4896,8594	-0,1429607
4897,3418	-0,1428745
4897,8237	-0,1427494
4898,3062	-0,1426182
4898,7881	-0,1425229
4899,27	-0,1424997
4899,7524	-0,1425649
4900,2344	-0,142711
4900,7163	-0,1429109
4901,1987	-0,1431293
4901,6807	-0,1433345
4902,1631	-0,143504
4902,645	-0,143625
4903,127	-0,1436917
4903,6094	-0,1437018
4904,0913	-0,1436576
4904,5732	-0,1435669
4905,0557	-0,1434449
4905,5376	-0,1433115
4906,02	-0,1431876
4906,502	-0,143089
4906,9839	-0,1430233
4907,4663	-0,1429889
4907,9482	-0,1429769
4908,4302	-0,1429748
4908,9126	-0,1429707
4909,3945	-0,1429577
4909,877	-0,1429371
4910,3589	-0,1429181
4910,8408	-0,1429147
4911,3232	-0,1429397
4911,8052	-0,1429987
4912,2871	-0,1430889
4912,7695	-0,1432013
4913,2515	-0,1433258
4913,7339	-0,1434552
4914,2158	-0,1435851
4914,6978	-0,1437107
4915,1802	-0,1438227
4915,6621	-0,1439076
4916,144	-0,1439496
4916,6265	-0,1439367
4917,1084	-0,1438658
4917,5908	-0,1437462
4918,0728	-0,1435991
4918,5547	-0,1434543
4919,0371	-0,1433422
4919,519	-0,1432849
4920,001	-0,143287
4920,4834	-0,1433329
4920,9653	-0,143392
4921,4478	-0,1434302
4921,9297	-0,1434234
4922,4116	-0,1433656
4922,894	-0,1432684
4923,376	-0,1431524
4923,8579	-0,1430387
4924,3403	-0,1429426
4924,8223	-0,1428739
4925,3047	-0,1428393
4925,7866	-0,1428434
4926,2686	-0,1428874
4926,751	-0,1429648
4927,2329	-0,1430598
4927,7148	-0,1431508
4928,1973	-0,1432183
4928,6792	-0,1432536
4929,1616	-0,1432637
4929,6436	-0,1432683
4930,1255	-0,1432899
4930,6079	-0,1433408
4931,0898	-0,1434135
4931,5718	-0,1434816
4932,0542	-0,1435104
4932,5361	-0,1434734
4933,0186	-0,1433653
4933,5005	-0,1432059
4933,9824	-0,1430311
4934,4648	-0,1428774
4934,9468	-0,1427684
4935,4287	-0,1427104
4935,9111	-0,1426984
4936,3931	-0,1427266
4936,8755	-0,1427952
4937,3574	-0,142909
4937,8394	-0,1430693
4938,3218	-0,1432647
4938,8037	-0,1434689
4939,2856	-0,1436476
4939,7681	-0,1437716
4940,25	-0,1438276
4940,7324	-0,1438221
4941,2144	-0,1437741
4941,6963	-0,1437028
4942,1787	-0,1436181
4942,6606	-0,1435193
4943,1426	-0,1434027
4943,625	-0,1432723
4944,1069	-0,1431459
4944,5894	-0,1430505
4945,0713	-0,1430114
4945,5532	-0,143039
4946,0356	-0,1431231
4946,5176	-0,1432374
4946,9995	-0,143351
4947,4819	-0,1434411
4947,9639	-0,1434986
4948,4463	-0,1435262
4948,9282	-0,1435288
4949,4102	-0,1435057
4949,8926	-0,1434485
4950,3745	-0,1433455
4950,8564	-0,1431931
4951,3389	-0,1430041
4951,8208	-0,14281
4952,3032	-0,1426528
4952,7852	-0,1425702
4953,2671	-0,1425808
4953,7495	-0,1426778
4954,2314	-0,1428323
[truncated: 3,240 more rows]
