# Supplementary material for: Thermostable chaperone-based polypeptide biosynthesis: Enfuvirtide model product quality and protocol-related impurities
Source: PLoS One. 2023 Jun 8;18(6):e0286752. doi: 10.1371/journal.pone.0286752 (PMC10249821; doi:10.1371/journal.pone.0286752)
Supplement: S2 File — (ZIP) [file pone.0286752.s002.zip › NIR ATR/STDsolution_2.csv]

TITLE
DATA TYPE	INFRARED SPECTRUM
ORIGIN	JASCO
OWNER
DATE	23/03/14
TIME	12:01:47
SPECTROMETER/DATA SYSTEM
LOCALE	1049
RESOLUTION
DELTAX	0,482117
XUNITS	1/CM
YUNITS	ABSORBANCE
FIRSTX	3999,6404
LASTX	6500,3799
NPOINTS	5188
FIRSTY	-0,10923
MAXY	-0,10601
MINY	-0,18725
XYDATA
3999,6404	-0,1092378
4000,1226	-0,1083537
4000,6047	-0,1080631
4001,0867	-0,1081265
4001,5688	-0,1083625
4002,051	-0,1086396
4002,5332	-0,1088687
4003,0151	-0,1089956
4003,4973	-0,1089948
4003,9795	-0,1088631
4004,4617	-0,1086145
4004,9436	-0,1082745
4005,4258	-0,1078764
4005,908	-0,1074568
4006,3901	-0,1070525
4006,8721	-0,1064528
4007,3542	-0,1061656
4007,8364	-0,1060203
4008,3186	-0,1060185
4008,8005	-0,1061577
4009,2827	-0,1064323
4009,7649	-0,1068269
4010,2471	-0,1073074
4010,729	-0,1078182
4011,2112	-0,1082939
4011,6934	-0,10868
4012,1755	-0,1089538
4012,6575	-0,1091307
4013,1396	-0,1092501
4013,6218	-0,1093471
4014,104	-0,1094274
4014,5859	-0,1094609
4015,0681	-0,1093991
4015,5503	-0,109205
4016,0325	-0,1088783
4016,5144	-0,1084625
4016,9966	-0,1080329
4017,4788	-0,1076755
4017,9609	-0,1074654
4018,4429	-0,1074514
4018,925	-0,1076447
4019,4072	-0,1080141
4019,8894	-0,1084888
4020,3713	-0,1089719
4020,8535	-0,1093625
4021,3357	-0,1095809
4021,8179	-0,1095884
4022,2998	-0,1093957
4022,782	-0,1090572
4023,2642	-0,1086558
4023,7463	-0,1082816
4024,2283	-0,1080105
4024,7104	-0,1078891
4025,1926	-0,1079288
4025,6748	-0,1081094
4026,1567	-0,1083894
4026,6389	-0,1087177
4027,1211	-0,1090405
4027,6033	-0,1093066
4028,0852	-0,1094738
4028,5674	-0,1095206
4029,0496	-0,1094597
4029,5317	-0,1093438
4030,0137	-0,1092534
4030,4958	-0,1092667
4030,978	-0,1094245
4031,4602	-0,1097082
4031,9421	-0,1100455
4032,4243	-0,1103421
4032,9065	-0,1105231
4033,3887	-0,110562
4033,8706	-0,1104847
4034,3528	-0,1103498
4034,835	-0,1102184
4035,3171	-0,1101299
4035,7991	-0,1100956
4036,2813	-0,1101096
4036,7634	-0,1101667
4037,2456	-0,1102739
4037,7275	-0,1104455
4038,2097	-0,1106839
4038,6919	-0,1109575
4039,1741	-0,1111943
4039,656	-0,1112985
4040,1382	-0,111186
4040,6204	-0,1108217
4041,1025	-0,1102402
4041,5845	-0,1095382
4042,0667	-0,1088441
4042,5488	-0,1082782
4043,031	-0,1079218
4043,5129	-0,107806
4043,9951	-0,1079185
4044,4773	-0,1082204
4044,9595	-0,1086622
4045,4414	-0,1091907
4045,9236	-0,1097497
4046,4058	-0,1102791
4046,8879	-0,1107181
4047,3699	-0,1110175
4047,8521	-0,1111553
4048,3342	-0,1111482
4048,8164	-0,1110517
4049,2983	-0,1109435
4049,7805	-0,1108953
4050,2627	-0,1109451
4050,7449	-0,1110834
4051,2268	-0,1112616
4051,709	-0,1114178
4052,1912	-0,111507
4052,6733	-0,1115191
4053,1553	-0,1114789
4053,6375	-0,1114283
4054,1196	-0,1114043
4054,6018	-0,1114225
4055,0837	-0,1114744
4055,5659	-0,1115357
4056,0481	-0,1115796
4056,5303	-0,1115864
4057,0122	-0,1115469
4057,4944	-0,1114603
4057,9766	-0,1113319
4058,4587	-0,1111722
4058,9407	-0,1109978
4059,4229	-0,110831
4059,905	-0,1106979
4060,3872	-0,1106233
4060,8691	-0,1106254
4061,3513	-0,1107114
4061,8335	-0,1108753
4062,3157	-0,1110998
4062,7976	-0,1113595
4063,2798	-0,1116272
4063,762	-0,1118799
4064,2441	-0,1121031
4064,7261	-0,112292
4065,2083	-0,1124483
4065,6904	-0,1125756
4066,1726	-0,1126746
4066,6545	-0,1127413
4067,1367	-0,1127686
4067,6189	-0,1127494
4068,1011	-0,1126808
4068,583	-0,1125671
4069,0652	-0,1124199
4069,5474	-0,1122572
4070,0295	-0,1121007
4070,5115	-0,1119724
4070,9937	-0,1118916
4071,4758	-0,1118725
4071,958	-0,1119214
4072,4399	-0,1120336
4072,9221	-0,1121914
4073,4043	-0,1123635
4073,8865	-0,1125098
4074,3684	-0,1125908
4074,8506	-0,1125786
4075,3328	-0,1124661
4075,8149	-0,1122689
4076,2969	-0,1120202
4076,7791	-0,1117612
4077,2612	-0,1115315
4077,7434	-0,111362
4078,2253	-0,1112712
4078,7075	-0,1112645
4079,1897	-0,1113358
4079,6719	-0,1114711
4080,1538	-0,111653
4080,636	-0,1118648
4081,1182	-0,1120913
4081,6003	-0,1123165
4082,0823	-0,1125216
4082,5645	-0,1126845
4083,0466	-0,1127856
4083,5288	-0,1128146
4084,0107	-0,1127748
4084,4929	-0,1126813
4084,9751	-0,1125539
4085,4573	-0,1124099
4085,9392	-0,112262
4086,4214	-0,1121221
4086,9036	-0,1120065
4087,3857	-0,1119365
4087,8677	-0,1119333
4088,3499	-0,1120094
4088,832	-0,1121618
4089,3142	-0,1123725
4089,7961	-0,1126145
4090,2783	-0,1128606
4090,7605	-0,1130901
4091,2427	-0,1132906
4091,7246	-0,1134573
4092,2068	-0,1135885
4092,689	-0,1136828
4093,1711	-0,1137366
4093,6531	-0,1137447
4094,1353	-0,1137029
4094,6174	-0,1136131
4095,0996	-0,1134889
4095,5815	-0,1133552
4096,064	-0,1132428
4096,5459	-0,1131782
4097,0278	-0,113174
4097,5103	-0,1132259
4097,9922	-0,1133183
4098,4741	-0,1134335
4098,9565	-0,1135602
4099,4385	-0,1136927
4099,9209	-0,1138244
4100,4028	-0,1139398
4100,8848	-0,1140132
4101,3672	-0,1140168
4101,8491	-0,1139326
4102,3311	-0,113763
4102,8135	-0,1135315
4103,2954	-0,1132745
4103,7778	-0,1130291
4104,2598	-0,1128236
4104,7417	-0,1126745
4105,2241	-0,1125898
4105,7061	-0,1125738
4106,188	-0,11263
4106,6704	-0,1127592
4107,1523	-0,1129563
4107,6348	-0,1132071
4108,1167	-0,1134876
4108,5986	-0,1137675
4109,0811	-0,114015
4109,563	-0,1142039
4110,0449	-0,1143187
4110,5273	-0,1143572
4111,0093	-0,1143301
4111,4917	-0,1142564
4111,9736	-0,1141583
4112,4556	-0,1140563
4112,938	-0,1139671
4113,4199	-0,1139038
4113,9019	-0,1138754
4114,3843	-0,1138853
4114,8662	-0,1139292
4115,3486	-0,113995
4115,8306	-0,1140663
4116,3125	-0,1141294
4116,7949	-0,1141793
4117,2769	-0,1142201
4117,7588	-0,1142609
4118,2412	-0,1143071
4118,7231	-0,1143551
4119,2056	-0,1143927
4119,6875	-0,1144061
4120,1694	-0,114387
4120,6519	-0,1143362
4121,1338	-0,1142613
4121,6157	-0,1141718
4122,0981	-0,1140765
4122,5801	-0,1139854
4123,0625	-0,1139138
4123,5444	-0,1138832
4124,0264	-0,1139165
4124,5088	-0,1140291
4124,9907	-0,1142198
4125,4727	-0,1144691
4125,9551	-0,1147429
4126,437	-0,1150026
4126,9194	-0,1152136
4127,4014	-0,1153526
4127,8833	-0,1154098
4128,3657	-0,1153892
4128,8477	-0,1153055
4129,3296	-0,1151793
4129,812	-0,1150313
4130,2939	-0,114878
4130,7764	-0,1147304
4131,2583	-0,1145962
4131,7402	-0,114483
4132,2227	-0,1143993
4132,7046	-0,1143516
4133,1865	-0,1143408
4133,6689	-0,11436
4134,1509	-0,1143973
4134,6333	-0,1144408
4135,1152	-0,1144834
4135,5972	-0,1145229
4136,0796	-0,1145593
4136,5615	-0,1145917
4137,0435	-0,114617
4137,5259	-0,1146328
4138,0078	-0,1146388
4138,4902	-0,1146376
4138,9722	-0,1146322
4139,4541	-0,1146239
4139,9365	-0,1146115
4140,4185	-0,1145944
4140,9004	-0,1145753
4141,3828	-0,1145615
4141,8647	-0,1145634
4142,3472	-0,1145913
4142,8291	-0,1146522
4143,311	-0,1147479
4143,7935	-0,1148744
4144,2754	-0,1150219
4144,7573	-0,1151755
4145,2397	-0,1153173
4145,7217	-0,115431
4146,2041	-0,1155061
4146,686	-0,1155403
4147,168	-0,1155398
4147,6504	-0,1155153
4148,1323	-0,1154779
4148,6143	-0,1154361
4149,0967	-0,1153949
4149,5786	-0,1153564
4150,061	-0,1153223
4150,543	-0,1152947
4151,0249	-0,1152771
4151,5073	-0,1152746
4151,9893	-0,1152924
4152,4712	-0,1153341
4152,9536	-0,1153995
4153,4355	-0,1154839
4153,918	-0,1155796
4154,3999	-0,1156774
4154,8818	-0,1157692
4155,3643	-0,1158485
4155,8462	-0,1159092
4156,3281	-0,1159463
4156,8105	-0,1159566
4157,2925	-0,1159417
4157,7749	-0,1159107
4158,2568	-0,1158789
4158,7388	-0,1158643
4159,2212	-0,115881
4159,7031	-0,1159331
4160,1851	-0,1160133
4160,6675	-0,1161053
4161,1494	-0,1161902
4161,6318	-0,1162529
4162,1138	-0,1162872
4162,5957	-0,1162961
4163,0781	-0,1162886
4163,5601	-0,1162744
4164,042	-0,1162593
4164,5244	-0,1162438
4165,0063	-0,116226
4165,4888	-0,1162058
4165,9707	-0,1161882
4166,4526	-0,1161819
4166,9351	-0,1161951
4167,417	-0,11623
4167,8989	-0,11628
4168,3813	-0,1163316
4168,8633	-0,1163704
4169,3457	-0,1163876
4169,8276	-0,1163833
4170,3096	-0,116366
4170,792	-0,1163486
4171,2739	-0,1163426
4171,7559	-0,1163535
4172,2383	-0,1163794
4172,7202	-0,1164125
4173,2026	-0,116443
4173,6846	-0,1164639
4174,1665	-0,1164737
4174,6489	-0,116476
4175,1309	-0,116476
4175,6128	-0,1164765
4176,0952	-0,116475
4176,5771	-0,1164649
4177,0596	-0,1164393
4177,5415	-0,1163958
4178,0234	-0,1163396
4178,5059	-0,1162841
4178,9878	-0,1162475
4179,4697	-0,1162485
4179,9521	-0,1162997
4180,4341	-0,1164023
4180,9165	-0,1165432
4181,3984	-0,1166968
4181,8804	-0,1168321
4182,3628	-0,116923
4182,8447	-0,1169574
4183,3267	-0,1169401
4183,8091	-0,1168901
4184,291	-0,1168326
4184,7734	-0,116792
4185,2554	-0,1167873
4185,7373	-0,1168302
4186,2197	-0,1169241
4186,7017	-0,1170628
4187,1836	-0,1172285
4187,666	-0,1173945
4188,1479	-0,1175301
4188,6304	-0,1176088
4189,1123	-0,1176159
4189,5942	-0,117552
4190,0767	-0,1174318
4190,5586	-0,1172796
4191,0405	-0,117123
4191,5229	-0,1169872
4192,0049	-0,1168897
4192,4873	-0,116837
4192,9692	-0,1168238
4193,4512	-0,1168372
4193,9336	-0,1168627
4194,4155	-0,1168904
4194,8975	-0,1169193
4195,3799	-0,1169576
4195,8618	-0,1170199
4196,3442	-0,1171222
4196,8262	-0,1172765
4197,3081	-0,1174849
4197,7905	-0,117735
4198,2725	-0,1179981
4198,7544	-0,1182336
4199,2368	-0,1183986
4199,7188	-0,11846
4200,2012	-0,1184037
4200,6831	-0,1182374
4201,165	-0,117986
4201,6475	-0,117685
4202,1294	-0,1173737
4202,6113	-0,1170919
4203,0938	-0,1168771
4203,5757	-0,1167602
4204,0581	-0,1167596
4204,54	-0,1168746
4205,022	-0,1170839
4205,5044	-0,1173484
4205,9863	-0,1176202
4206,4683	-0,1178529
4206,9507	-0,1180111
4207,4326	-0,118077
4207,915	-0,1180532
4208,397	-0,1179604
4208,8789	-0,1178306
4209,3613	-0,1176972
4209,8433	-0,1175862
4210,3252	-0,1175104
4210,8076	-0,1174712
4211,2896	-0,1174634
4211,772	-0,1174813
4212,2539	-0,1175217
4212,7358	-0,1175838
4213,2183	-0,1176663
4213,7002	-0,1177663
4214,1821	-0,1178784
4214,6646	-0,117996
4215,1465	-0,1181113
4215,6289	-0,1182158
4216,1108	-0,1183012
4216,5928	-0,1183612
4217,0752	-0,1183934
4217,5571	-0,118399
4218,0391	-0,1183815
4218,5215	-0,1183435
4219,0034	-0,1182862
4219,4858	-0,1182103
4219,9678	-0,118119
4220,4497	-0,1180211
4220,9321	-0,1179302
4221,4141	-0,1178621
4221,896	-0,1178303
4222,3784	-0,1178425
4222,8604	-0,1178985
4223,3428	-0,1179906
4223,8247	-0,1181055
4224,3066	-0,118227
4224,7891	-0,1183396
4225,271	-0,1184307
4225,7529	-0,1184911
4226,2354	-0,1185144
4226,7173	-0,1184966
4227,1997	-0,1184373
4227,6816	-0,118342
4228,1636	-0,1182241
4228,646	-0,1181035
4229,1279	-0,1180013
4229,6099	-0,1179331
4230,0923	-0,117904
4230,5742	-0,1179077
4231,0566	-0,1179299
4231,5386	-0,1179536
4232,0205	-0,1179645
4232,5029	-0,1179541
4232,9849	-0,1179235
4233,4668	-0,1178835
4233,9492	-0,1178535
4234,4312	-0,1178563
4234,9136	-0,1179097
4235,3955	-0,1180195
4235,8774	-0,1181775
4236,3599	-0,118366
4236,8418	-0,1185659
4237,3237	-0,1187634
4237,8062	-0,1189514
4238,2881	-0,1191237
4238,7705	-0,1192686
4239,2524	-0,1193663
4239,7344	-0,1193937
4240,2168	-0,1193344
4240,6987	-0,1191896
4241,1807	-0,1189816
4241,6631	-0,1187499
4242,145	-0,1185394
4242,6274	-0,1183877
4243,1094	-0,1183169
4243,5913	-0,1183319
4244,0737	-0,1184253
4244,5557	-0,1185833
4245,0376	-0,1187897
4245,52	-0,1190258
4246,002	-0,1192675
4246,4844	-0,1194848
4246,9663	-0,1196461
4247,4482	-0,1197268
4247,9307	-0,1197188
4248,4126	-0,1196349
4248,8945	-0,1195056
4249,377	-0,1193688
4249,8589	-0,1192573
4250,3413	-0,1191895
4250,8232	-0,119167
4251,3052	-0,119179
4251,7876	-0,1192099
4252,2695	-0,1192457
4252,7515	-0,1192767
4253,2339	-0,1192961
4253,7158	-0,1192986
4254,1982	-0,1192792
4254,6802	-0,1192354
4255,1621	-0,1191712
4255,6445	-0,1190989
4256,1265	-0,1190372
4256,6084	-0,1190043
4257,0908	-0,1190104
4257,5728	-0,1190531
4258,0552	-0,119119
4258,5371	-0,1191912
4259,019	-0,1192583
4259,5015	-0,1193202
4259,9834	-0,1193869
4260,4653	-0,1194708
4260,9478	-0,1195781
4261,4297	-0,1197033
4261,9121	-0,1198307
4262,394	-0,1199393
4262,876	-0,1200112
4263,3584	-0,1200352
4263,8403	-0,1200088
4264,3223	-0,1199367
4264,8047	-0,1198299
4265,2866	-0,1197055
4265,769	-0,1195857
4266,251	-0,1194951
4266,7329	-0,1194555
4267,2153	-0,1194796
4267,6973	-0,1195677
4268,1792	-0,1197079
4268,6616	-0,1198804
4269,1436	-0,1200632
4269,626	-0,1202359
4270,1079	-0,1203814
4270,5898	-0,1204848
4271,0723	-0,1205335
4271,5542	-0,1205188
4272,0361	-0,1204386
4272,5186	-0,120301
4273,0005	-0,120125
4273,4829	-0,1199383
4273,9648	-0,1197712
4274,4468	-0,1196496
4274,9292	-0,1195886
4275,4111	-0,1195906
4275,8931	-0,119648
4276,3755	-0,1197488
4276,8574	-0,1198823
4277,3398	-0,12004
4277,8218	-0,1202125
4278,3037	-0,1203849
4278,7861	-0,1205356
4279,2681	-0,120641
4279,75	-0,1206859
4280,2324	-0,1206725
4280,7144	-0,120621
4281,1968	-0,120562
4281,6787	-0,1205227
4282,1606	-0,1205158
4282,6431	-0,1205375
4283,125	-0,1205746
4283,6069	-0,1206152
4284,0894	-0,1206561
4284,5713	-0,1207034
4285,0537	-0,1207659
4285,5356	-0,1208483
4286,0176	-0,1209454
4286,5	-0,121043
4286,9819	-0,1211213
4287,4639	-0,1211602
4287,9463	-0,1211452
4288,4282	-0,1210724
4288,9106	-0,1209506
4289,3926	-0,1208004
4289,8745	-0,1206497
4290,3569	-0,1205259
4290,8389	-0,1204491
4291,3208	-0,1204282
4291,8032	-0,1204605
4292,2852	-0,1205334
4292,7676	-0,1206265
4293,2495	-0,1207145
4293,7314	-0,1207711
4294,2139	-0,1207755
4294,6958	-0,1207199
4295,1777	-0,120614
4295,6602	-0,1204832
4296,1421	-0,1203607
4296,6245	-0,1202771
4297,1064	-0,1202527
4297,5884	-0,1202939
4298,0708	-0,120395
4298,5527	-0,1205415
4299,0347	-0,1207125
4299,5171	-0,1208842
4299,999	-0,1210336
4300,4814	-0,1211449
4300,9634	-0,1212142
4301,4453	-0,1212498
4301,9277	-0,1212679
4302,4097	-0,1212841
4302,8916	-0,1213065
4303,374	-0,1213345
4303,856	-0,1213623
4304,3384	-0,1213842
4304,8203	-0,1213979
4305,3022	-0,1214033
4305,7847	-0,1213982
4306,2666	-0,1213762
4306,7485	-0,1213273
4307,231	-0,1212438
4307,7129	-0,1211268
4308,1953	-0,1209902
4308,6772	-0,1208584
4309,1592	-0,1207587
4309,6416	-0,1207125
4310,1235	-0,1207276
4310,6055	-0,1207982
4311,0879	-0,1209096
4311,5698	-0,1210457
4312,0522	-0,121194
4312,5342	-0,1213458
4313,0161	-0,1214927
4313,4985	-0,121623
4313,9805	-0,1217224
4314,4624	-0,1217781
4314,9448	-0,1217845
4315,4268	-0,1217467
4315,9092	-0,1216776
4316,3911	-0,1215936
4316,873	-0,1215084
4317,3555	-0,1214313
4317,8374	-0,1213669
4318,3193	-0,121318
4318,8018	-0,1212863
4319,2837	-0,1212736
4319,7661	-0,1212812
4320,248	-0,1213099
4320,73	-0,1213596
4321,2124	-0,1214276
4321,6943	-0,1215067
4322,1763	-0,1215845
4322,6587	-0,1216455
4323,1406	-0,1216758
4323,623	-0,1216687
4324,105	-0,1216274
4324,5869	-0,1215628
4325,0693	-0,121489
4325,5513	-0,121418
4326,0332	-0,121358
4326,5156	-0,121315
4326,9976	-0,1212959
4327,48	-0,121309
4327,9619	-0,1213619
4328,4438	-0,121458
4328,9263	-0,1215935
4329,4082	-0,121757
4329,8901	-0,1219316
4330,3726	-0,1220973
4330,8545	-0,1222335
4331,3369	-0,1223211
4331,8188	-0,122346
4332,3008	-0,1223031
4332,7832	-0,1222002
4333,2651	-0,1220589
4333,7471	-0,1219106
4334,2295	-0,1217888
4334,7114	-0,12172
4335,1938	-0,1217161
4335,6758	-0,1217722
4336,1577	-0,1218684
4336,6401	-0,1219762
4337,1221	-0,1220656
4337,604	-0,1221127
4338,0864	-0,1221056
4338,5684	-0,1220457
4339,0508	-0,1219469
4339,5327	-0,1218307
4340,0146	-0,1217203
4340,4971	-0,1216358
4340,979	-0,1215918
4341,4609	-0,1215957
4341,9434	-0,1216474
4342,4253	-0,1217386
4342,9077	-0,1218535
4343,3896	-0,1219701
4343,8716	-0,1220657
4344,354	-0,1221235
4344,8359	-0,1221381
4345,3179	-0,1221168
4345,8003	-0,1220758
4346,2822	-0,1220315
4346,7646	-0,121993
4347,2466	-0,1219588
4347,7285	-0,1219192
4348,2109	-0,121865
4348,6929	-0,1217955
4349,1748	-0,121723
4349,6572	-0,1216696
4350,1392	-0,1216588
4350,6216	-0,1217064
4351,1035	-0,1218146
4351,5854	-0,1219732
4352,0679	-0,1221648
4352,5498	-0,1223711
4353,0317	-0,1225761
4353,5142	-0,1227658
4353,9961	-0,122926
4354,4785	-0,123043
4354,9604	-0,1231054
4355,4424	-0,1231096
4355,9248	-0,1230624
4356,4067	-0,1229807
4356,8887	-0,1228862
4357,3711	-0,1227994
4357,853	-0,1227328
4358,3354	-0,1226888
4358,8174	-0,1226596
4359,2993	-0,1226324
4359,7817	-0,1225942
4360,2637	-0,1225378
4360,7456	-0,1224642
4361,228	-0,1223828
4361,71	-0,1223082
4362,1924	-0,1222561
4362,6743	-0,1222393
4363,1563	-0,122264
4363,6387	-0,1223285
4364,1206	-0,1224219
4364,6025	-0,1225264
4365,085	-0,1226212
4365,5669	-0,1226883
4366,0493	-0,1227178
4366,5313	-0,1227107
4367,0132	-0,1226771
4367,4956	-0,1226314
4367,9775	-0,1225881
4368,4595	-0,1225606
4368,9419	-0,1225615
4369,4238	-0,1226033
4369,9063	-0,1226972
4370,3882	-0,1228471
4370,8701	-0,1230451
4371,3525	-0,123269
4371,8345	-0,1234866
4372,3164	-0,123664
4372,7988	-0,1237762
4373,2808	-0,1238134
4373,7632	-0,1237828
4374,2451	-0,1237023
4374,7271	-0,1235917
4375,2095	-0,1234647
4375,6914	-0,1233253
4376,1733	-0,1231716
4376,6558	-0,1230041
4377,1377	-0,1228338
4377,6201	-0,1226844
4378,1021	-0,1225859
4378,584	-0,1225627
4379,0664	-0,1226236
4379,5483	-0,1227581
4380,0303	-0,1229408
4380,5127	-0,1231407
4380,9946	-0,1233303
4381,4771	-0,1234892
4381,959	-0,1236042
4382,4409	-0,1236683
4382,9233	-0,1236809
4383,4053	-0,1236499
4383,8872	-0,1235921
4384,3696	-0,1235307
4384,8516	-0,1234895
4385,334	-0,123486
4385,8159	-0,1235259
4386,2979	-0,1236019
4386,7803	-0,1236963
4387,2622	-0,1237867
4387,7441	-0,1238525
4388,2266	-0,1238806
4388,7085	-0,1238683
4389,1909	-0,1238234
4389,6729	-0,1237614
4390,1548	-0,1237017
4390,6372	-0,1236634
4391,1191	-0,1236618
4391,6011	-0,1237043
4392,0835	-0,1237872
4392,5654	-0,1238935
4393,0479	-0,123995
4393,5298	-0,1240598
4394,0117	-0,1240622
4394,4941	-0,1239927
4394,9761	-0,1238613
4395,458	-0,1236941
4395,9404	-0,123523
4396,4224	-0,1233761
4396,9048	-0,1232728
4397,3867	-0,123224
4397,8687	-0,1232365
4398,3511	-0,1233151
4398,833	-0,1234615
4399,3149	-0,1236702
4399,7974	-0,1239248
4400,2793	-0,1241989
4400,7617	-0,1244605
4401,2437	-0,1246799
4401,7256	-0,124835
4402,208	-0,1249142
4402,6899	-0,1249154
4403,1719	-0,1248436
4403,6543	-0,1247111
4404,1362	-0,1245373
4404,6187	-0,1243486
4405,1006	-0,1241751
4405,5825	-0,1240451
4406,0649	-0,1239779
4406,5469	-0,12398
4407,0288	-0,1240456
4407,5112	-0,1241602
4407,9932	-0,1243052
4408,4756	-0,1244606
4408,9575	-0,1246061
4409,4395	-0,1247213
4409,9219	-0,1247885
4410,4038	-0,1247964
4410,8857	-0,1247444
4411,3682	-0,124644
4411,8501	-0,1245157
4412,3325	-0,1243837
4412,8145	-0,1242691
4413,2964	-0,1241851
4413,7788	-0,1241363
4414,2607	-0,1241202
4414,7427	-0,1241309
4415,2251	-0,1241625
4415,707	-0,1242115
4416,1895	-0,1242756
4416,6714	-0,1243522
4417,1533	-0,1244355
4417,6357	-0,1245166
4418,1177	-0,1245848
4418,5996	-0,1246327
4419,082	-0,1246585
4419,564	-0,1246662
4420,0464	-0,1246631
4420,5283	-0,1246554
4421,0103	-0,1246463
4421,4927	-0,1246377
4421,9746	-0,1246325
4422,4565	-0,1246354
4422,939	-0,1246511
4423,4209	-0,12468
4423,9033	-0,1247158
4424,3853	-0,1247474
4424,8672	-0,1247651
4425,3496	-0,1247676
4425,8315	-0,1247634
4426,3135	-0,1247667
4426,7959	-0,1247882
4427,2778	-0,1248282
4427,7603	-0,1248765
4428,2422	-0,124919
4428,7241	-0,1249468
4429,2065	-0,1249617
4429,6885	-0,1249745
4430,1704	-0,1249962
4430,6528	-0,1250309
4431,1348	-0,1250728
4431,6172	-0,1251111
4432,0991	-0,1251391
4432,5811	-0,1251607
4433,0635	-0,1251901
4433,5454	-0,1252439
4434,0273	-0,1253316
4434,5098	-0,1254489
4434,9917	-0,1255785
4435,4741	-0,1256978
4435,9561	-0,1257881
4436,438	-0,1258411
4436,9204	-0,125859
4437,4023	-0,1258493
4437,8843	-0,1258188
4438,3667	-0,1257697
4438,8486	-0,1257006
4439,3311	-0,125611
4439,813	-0,1255057
4440,2949	-0,125396
4440,7773	-0,1252974
4441,2593	-0,1252241
4441,7412	-0,1251833
4442,2236	-0,1251734
4442,7056	-0,125185
4443,188	-0,1252065
4443,6699	-0,1252301
4444,1519	-0,1252554
4444,6343	-0,1252889
4445,1162	-0,1253391
4445,5981	-0,1254105
4446,0806	-0,1254992
4446,5625	-0,1255933
4447,0449	-0,1256779
4447,5269	-0,125742
4448,0088	-0,1257825
4448,4912	-0,1258047
4448,9731	-0,1258178
4449,4551	-0,1258307
4449,9375	-0,1258497
4450,4194	-0,1258796
4450,9019	-0,1259248
4451,3838	-0,1259892
4451,8657	-0,1260731
4452,3481	-0,1261695
4452,8301	-0,1262639
4453,312	-0,1263375
4453,7944	-0,1263728
4454,2764	-0,1263593
4454,7588	-0,1262952
4455,2407	-0,1261876
4455,7227	-0,1260502
4456,2051	-0,1259004
4456,687	-0,1257568
4457,1689	-0,1256349
4457,6514	-0,1255442
4458,1333	-0,1254867
4458,6157	-0,1254608
4459,0977	-0,125467
4459,5796	-0,1255124
4460,062	-0,1256098
4460,5439	-0,1257702
4461,0259	-0,1259929
4461,5083	-0,1262593
4461,9902	-0,1265346
4462,4727	-0,1267776
4462,9546	-0,1269518
4463,4365	-0,1270347
4463,9189	-0,1270193
4464,4009	-0,1269132
4464,8828	-0,126734
4465,3652	-0,1265071
4465,8472	-0,1262621
4466,3296	-0,1260304
4466,8115	-0,1258398
4467,2935	-0,1257101
4467,7759	-0,1256501
4468,2578	-0,1256573
4468,7397	-0,1257202
4469,2222	-0,1258214
4469,7041	-0,1259415
4470,1865	-0,1260638
4470,6685	-0,1261783
4471,1504	-0,1262856
4471,6328	-0,1263949
4472,1147	-0,1265185
4472,5967	-0,1266624
4473,0791	-0,1268195
4473,561	-0,1269677
4474,0435	-0,1270779
4474,5254	-0,1271247
4475,0073	-0,1270974
4475,4897	-0,1270033
4475,9717	-0,1268645
4476,4536	-0,1267087
4476,936	-0,1265608
4477,418	-0,1264371
4477,9004	-0,1263438
4478,3823	-0,1262784
4478,8643	-0,1262325
4479,3467	-0,1261957
4479,8286	-0,1261582
4480,3105	-0,1261144
4480,793	-0,1260643
4481,2749	-0,1260139
4481,7573	-0,1259748
4482,2393	-0,1259616
4482,7212	-0,1259898
4483,2036	-0,1260717
4483,6855	-0,1262112
4484,1675	-0,126398
4484,6499	-0,1266055
4485,1318	-0,126794
4485,6143	-0,1269204
4486,0962	-0,126952
4486,5781	-0,1268778
4487,0605	-0,1267129
4487,5425	-0,1264944
4488,0244	-0,1262705
4488,5068	-0,1260884
4488,9888	-0,1259849
4489,4712	-0,1259805
4489,9531	-0,1260781
4490,4351	-0,1262635
4490,9175	-0,1265088
4491,3994	-0,1267774
4491,8813	-0,127031
4492,3638	-0,1272386
4492,8457	-0,1273829
4493,3281	-0,1274645
4493,8101	-0,1275002
4494,292	-0,1275166
4494,7744	-0,1275413
4495,2563	-0,1275934
4495,7383	-0,127678
4496,2207	-0,1277845
4496,7026	-0,1278918
4497,1851	-0,1279765
4497,667	-0,1280214
4498,1489	-0,1280215
4498,6313	-0,127984
4499,1133	-0,127924
4499,5952	-0,1278576
4500,0776	-0,1277956
4500,5596	-0,1277415
4501,042	-0,1276925
4501,5239	-0,1276438
4502,0059	-0,1275929
4502,4883	-0,1275415
4502,9702	-0,1274948
4503,4521	-0,1274585
4503,9346	-0,1274364
4504,4165	-0,1274289
4504,8989	-0,1274346
4505,3809	-0,1274524
4505,8628	-0,1274831
4506,3452	-0,1275271
4506,8271	-0,1275814
4507,3091	-0,1276366
4507,7915	-0,1276783
4508,2734	-0,1276929
4508,7559	-0,1276764
4509,2378	-0,127639
4509,7197	-0,127604
4510,2021	-0,127599
4510,6841	-0,1276433
4511,166	-0,1277386
4511,6484	-0,1278665
4512,1304	-0,1279942
4512,6128	-0,1280868
4513,0947	-0,1281176
4513,5767	-0,1280774
4514,0591	-0,1279753
4514,541	-0,127835
4515,0229	-0,1276871
4515,5054	-0,1275598
4515,9873	-0,1274719
4516,4697	-0,1274301
4516,9517	-0,1274304
4517,4336	-0,1274621
4517,916	-0,127512
4518,3979	-0,1275656
4518,8799	-0,1276087
4519,3623	-0,127629
4519,8442	-0,1276211
4520,3267	-0,1275917
4520,8086	-0,1275616
4521,2905	-0,127561
4521,7729	-0,1276178
4522,2549	-0,1277455
4522,7368	-0,1279365
4523,2192	-0,1281651
4523,7012	-0,1283976
4524,1836	-0,1286048
4524,6655	-0,1287692
4525,1475	-0,1288858
4525,6299	-0,1289579
4526,1118	-0,1289921
4526,5938	-0,1289955
4527,0762	-0,1289746
4527,5581	-0,1289351
4528,0405	-0,1288816
4528,5225	-0,1288172
4529,0044	-0,128745
4529,4868	-0,1286701
4529,9688	-0,1286012
4530,4507	-0,1285502
4530,9331	-0,1285283
4531,415	-0,1285419
4531,8975	-0,1285899
4532,3794	-0,128664
4532,8613	-0,1287515
4533,3438	-0,1288373
4533,8257	-0,1289069
4534,3076	-0,1289473
4534,79	-0,1289499
4535,272	-0,1289128
4535,7544	-0,1288433
4536,2363	-0,1287563
4536,7183	-0,1286706
4537,2007	-0,1286022
4537,6826	-0,12856
4538,1646	-0,1285448
4538,647	-0,1285526
4539,1289	-0,1285789
4539,6113	-0,1286223
4540,0933	-0,1286842
4540,5752	-0,1287662
4541,0576	-0,1288672
4541,5396	-0,1289806
4542,0215	-0,1290948
4542,5039	-0,1291945
4542,9858	-0,1292632
4543,4683	-0,1292862
4543,9502	-0,1292527
4544,4321	-0,1291585
4544,9146	-0,1290074
4545,3965	-0,1288126
4545,8784	-0,1285949
4546,3608	-0,1283802
4546,8428	-0,1281946
4547,3252	-0,1280594
4547,8071	-0,1279879
4548,2891	-0,1279838
4548,7715	-0,1280429
4549,2534	-0,1281551
4549,7354	-0,1283068
4550,2178	-0,1284828
4550,6997	-0,1286675
4551,1821	-0,1288455
4551,6641	-0,1290036
4552,146	-0,1291308
4552,6284	-0,129219
4553,1104	-0,1292617
4553,5923	-0,1292545
4554,0747	-0,1291961
4554,5566	-0,1290911
4555,0391	-0,1289521
4555,521	-0,1287995
4556,0029	-0,1286574
4556,4854	-0,1285477
4556,9673	-0,1284848
4557,4492	-0,128474
4557,9316	-0,1285125
4558,4136	-0,1285935
4558,896	-0,1287089
4559,3779	-0,1288506
4559,8599	-0,1290093
4560,3423	-0,1291739
4560,8242	-0,1293303
4561,3062	-0,1294623
4561,7886	-0,1295539
4562,2705	-0,1295922
4562,7529	-0,1295718
4563,2349	-0,1294968
4563,7168	-0,1293817
4564,1992	-0,1292486
4564,6812	-0,1291209
4565,1631	-0,1290179
4565,6455	-0,1289505
4566,1274	-0,1289212
4566,6099	-0,1289267
4567,0918	-0,128961
4567,5737	-0,1290159
4568,0562	-0,1290812
4568,5381	-0,1291446
4569,02	-0,129194
4569,5024	-0,1292214
4569,9844	-0,1292266
4570,4668	-0,1292174
4570,9487	-0,129205
4571,4307	-0,1291978
4571,9131	-0,1291971
4572,395	-0,1291974
4572,877	-0,1291912
4573,3594	-0,129176
4573,8413	-0,1291582
4574,3237	-0,1291513
4574,8057	-0,1291699
4575,2876	-0,1292217
4575,77	-0,1293021
4576,252	-0,1293946
4576,7339	-0,129477
4577,2163	-0,1295294
4577,6982	-0,1295416
4578,1807	-0,1295149
4578,6626	-0,129459
4579,1445	-0,1293863
4579,627	-0,1293075
4580,1089	-0,1292312
4580,5908	-0,1291659
4581,0732	-0,1291227
4581,5552	-0,1291142
4582,0376	-0,1291484
4582,5195	-0,1292219
4583,0015	-0,1293166
4583,4839	-0,1294044
4583,9658	-0,1294586
4584,4478	-0,1294674
4584,9302	-0,129441
4585,4121	-0,1294084
4585,8945	-0,1294037
4586,3765	-0,129449
4586,8584	-0,1295433
4587,3408	-0,1296613
4587,8228	-0,1297646
4588,3047	-0,1298177
4588,7871	-0,1298028
4589,269	-0,1297252
4589,7515	-0,1296099
4590,2334	-0,1294905
4590,7153	-0,1293959
4591,1978	-0,129341
4591,6797	-0,1293238
4592,1616	-0,1293297
4592,644	-0,1293397
4593,126	-0,1293385
4593,6084	-0,1293185
4594,0903	-0,1292793
4594,5723	-0,1292246
4595,0547	-0,1291595
4595,5366	-0,1290912
4596,0186	-0,1290326
4596,501	-0,1290041
4596,9829	-0,1290303
4597,4653	-0,1291301
4597,9473	-0,1293046
4598,4292	-0,1295317
4598,9116	-0,1297699
4599,3936	-0,1299732
4599,8755	-0,1301086
4600,3579	-0,1301678
4600,8398	-0,1301673
4601,3223	-0,1301369
4601,8042	-0,1301042
4602,2861	-0,1300829
4602,7686	-0,1300692
4603,2505	-0,1300476
4603,7324	-0,1300003
4604,2148	-0,1299174
4604,6968	-0,1298001
4605,1792	-0,1296601
4605,6611	-0,1295142
4606,1431	-0,1293783
4606,6255	-0,1292638
4607,1074	-0,1291781
4607,5894	-0,1291275
4608,0718	-0,1291185
4608,5537	-0,1291568
4609,0361	-0,1292425
4609,5181	-0,1293657
4610	-0,1295072
4610,4824	-0,1296456
4610,9644	-0,1297675
4611,4463	-0,1298755
4611,9287	-0,1299853
4612,4106	-0,1301157
4612,8931	-0,1302731
4613,375	-0,1304425
4613,8569	-0,1305901
4614,3394	-0,1306768
4614,8213	-0,1306772
4615,3032	-0,1305924
4615,7856	-0,1304521
4616,2676	-0,1303032
4616,75	-0,1301913
4617,2319	-0,1301439
4617,7139	-0,130161
4618,1963	-0,1302185
4618,6782	-0,1302804
4619,1602	-0,130314
4619,6426	-0,1303012
4620,1245	-0,1302414
4620,6069	-0,1301471
4621,0889	-0,1300361
4621,5708	-0,1299269
4622,0532	-0,1298373
4622,5352	-0,1297857
4623,0171	-0,1297901
4623,4995	-0,1298633
4623,9814	-0,1300059
4624,4639	-0,1302006
4624,9458	-0,1304138
4625,4277	-0,1306042
4625,9102	-0,1307352
4626,3921	-0,1307858
4626,874	-0,1307558
4627,3564	-0,1306639
4627,8384	-0,1305398
4628,3208	-0,1304137
4628,8027	-0,1303081
4629,2847	-0,1302327
4629,7671	-0,1301854
4630,249	-0,1301585
4630,731	-0,1301454
4631,2134	-0,1301457
4631,6953	-0,130165
4632,1777	-0,130211
4632,6597	-0,1302875
4633,1416	-0,1303913
4633,624	-0,1305118
4634,106	-0,1306338
4634,5879	-0,130741
4635,0703	-0,1308188
4635,5522	-0,1308572
4636,0347	-0,1308546
4636,5166	-0,1308194
4636,9985	-0,1307696
4637,481	-0,1307265
4637,9629	-0,1307062
4638,4448	-0,1307124
4638,9272	-0,1307356
4639,4092	-0,1307603
4639,8916	-0,1307747
4640,3735	-0,1307783
4640,8555	-0,1307813
4641,3379	-0,1307967
4641,8198	-0,1308313
4642,3018	-0,1308811
4642,7842	-0,1309341
4643,2661	-0,1309778
4643,7485	-0,1310058
4644,2305	-0,131019
4644,7124	-0,1310207
4645,1948	-0,1310105
4645,6768	-0,1309811
4646,1587	-0,1309224
4646,6411	-0,1308305
4647,123	-0,1307152
4647,6055	-0,1306021
4648,0874	-0,1305243
4648,5693	-0,1305091
4649,0518	-0,1305655
4649,5337	-0,1306792
4650,0156	-0,1308196
4650,498	-0,1309532
4650,98	-0,1310586
4651,4624	-0,1311328
4651,9443	-0,1311875
4652,4263	-0,1312384
4652,9087	-0,1312933
4653,3906	-0,1313472
4653,8726	-0,1313863
4654,355	-0,1313978
4654,8369	-0,131379
4655,3193	-0,1313396
4655,8013	-0,1312966
4656,2832	-0,1312645
4656,7656	-0,1312473
4657,2476	-0,1312386
4657,7295	-0,1312281
4658,2119	-0,1312114
4658,6938	-0,1311958
4659,1763	-0,1311972
4659,6582	-0,1312298
4660,1401	-0,131295
4660,6226	-0,1313752
4661,1045	-0,1314395
4661,5864	-0,1314555
4662,0688	-0,1314035
4662,5508	-0,1312848
4663,0332	-0,1311199
4663,5151	-0,1309402
4663,9971	-0,1307768
4664,4795	-0,1306534
4664,9614	-0,1305834
4665,4434	-0,1305709
4665,9258	-0,1306124
4666,4077	-0,1306983
4666,8901	-0,1308136
4667,3721	-0,1309411
4667,854	-0,1310652
4668,3364	-0,1311764
4668,8184	-0,1312742
4669,3003	-0,1313653
4669,7827	-0,1314593
4670,2646	-0,1315623
4670,7471	-0,1316723
4671,229	-0,1317783
4671,7109	-0,1318637
4672,1934	-0,1319121
4672,6753	-0,1319142
4673,1572	-0,1318723
4673,6396	-0,131801
4674,1216	-0,131723
4674,604	-0,1316623
4675,0859	-0,1316375
4675,5679	-0,1316569
4676,0503	-0,1317164
4676,5322	-0,1318016
4677,0142	-0,1318919
4677,4966	-0,1319664
4677,9785	-0,1320099
4678,4609	-0,1320178
4678,9429	-0,1319973
4679,4248	-0,1319654
4679,9072	-0,131943
4680,3892	-0,1319467
4680,8711	-0,1319839
4681,3535	-0,1320495
4681,8354	-0,132129
4682,3179	-0,1322014
4682,7998	-0,1322453
4683,2817	-0,1322434
4683,7642	-0,1321873
4684,2461	-0,1320821
4684,728	-0,131948
4685,2104	-0,1318187
4685,6924	-0,1317323
4686,1748	-0,131721
4686,6567	-0,1317989
4687,1387	-0,1319561
4687,6211	-0,1321613
4688,103	-0,1323701
4688,585	-0,1325387
4689,0674	-0,1326361
4689,5493	-0,1326514
4690,0317	-0,1325939
4690,5137	-0,1324862
4690,9956	-0,1323541
4691,478	-0,1322171
4691,96	-0,1320833
4692,4419	-0,1319531
4692,9243	-0,1318251
4693,4063	-0,1317043
4693,8887	-0,131603
4694,3706	-0,1315377
4694,8525	-0,1315211
4695,335	-0,1315564
4695,8169	-0,1316364
4696,2988	-0,1317464
4696,7813	-0,1318703
4697,2632	-0,1319933
4697,7456	-0,1321037
4698,2275	-0,1321916
4698,7095	-0,1322505
4699,1919	-0,1322793
4699,6738	-0,1322839
4700,1558	-0,1322767
4700,6382	-0,1322725
4701,1201	-0,1322828
4701,6025	-0,1323106
4702,0845	-0,1323497
4702,5664	-0,1323891
4703,0488	-0,1324187
4703,5308	-0,1324361
4704,0127	-0,1324477
4704,4951	-0,1324669
4704,9771	-0,1325067
4705,4595	-0,1325741
4705,9414	-0,1326649
4706,4233	-0,1327649
4706,9058	-0,1328538
4707,3877	-0,1329118
4707,8696	-0,1329239
4708,3521	-0,1328826
4708,834	-0,1327888
4709,3164	-0,1326514
4709,7983	-0,1324881
4710,2803	-0,1323239
4710,7627	-0,1321883
4711,2446	-0,1321081
4711,7266	-0,1320993
4712,209	-0,1321611
4712,6909	-0,1322748
4713,1733	-0,1324106
4713,6553	-0,1325367
4714,1372	-0,13263
4714,6196	-0,1326817
4715,1016	-0,1326973
4715,5835	-0,1326915
4716,0659	-0,1326809
4716,5479	-0,1326761
4717,0303	-0,1326788
4717,5122	-0,1326821
4717,9941	-0,1326747
4718,4766	-0,1326476
4718,9585	-0,1325986
4719,4404	-0,1325346
4719,9229	-0,1324697
4720,4048	-0,1324209
4720,8872	-0,1324034
4721,3691	-0,1324275
4721,8511	-0,1324973
4722,3335	-0,132611
4722,8154	-0,1327616
4723,2974	-0,1329381
4723,7798	-0,1331261
4724,2617	-0,1333098
4724,7441	-0,1334734
4725,2261	-0,1336031
4725,708	-0,1336886
4726,1904	-0,1337231
4726,6724	-0,1337039
4727,1543	-0,1336317
4727,6367	-0,1335108
4728,1187	-0,1333506
4728,6011	-0,1331665
4729,083	-0,1329798
4729,5649	-0,1328161
4730,0474	-0,1327011
4730,5293	-0,1326545
4731,0112	-0,1326853
4731,4937	-0,132789
4731,9756	-0,1329483
4732,458	-0,1331367
4732,9399	-0,1333235
4733,4219	-0,1334785
4733,9043	-0,1335772
4734,3862	-0,1336051
4734,8682	-0,133561
4735,3506	-0,1334586
4735,8325	-0,1333231
4736,3149	-0,1331848
4736,7969	-0,1330702
4737,2788	-0,1329938
4737,7612	-0,1329551
4738,2432	-0,132941
4738,7251	-0,1329326
4739,2075	-0,132914
4739,6895	-0,13288
4740,1719	-0,1328389
4740,6538	-0,1328104
4741,1357	-0,1328186
4741,6182	-0,1328829
4742,1001	-0,133009
4742,582	-0,1331854
4743,0645	-0,1333848
4743,5464	-0,1335721
4744,0288	-0,1337134
4744,5107	-0,1337838
4744,9927	-0,1337713
4745,4751	-0,133678
4745,957	-0,1335184
4746,439	-0,1333186
4746,9214	-0,1331132
4747,4033	-0,1329392
4747,8857	-0,1328282
4748,3677	-0,1327978
4748,8496	-0,1328472
4749,332	-0,1329581
4749,814	-0,1331022
4750,2959	-0,1332498
4750,7783	-0,1333772
4751,2603	-0,1334709
4751,7427	-0,1335275
4752,2246	-0,1335531
4752,7065	-0,1335605
4753,189	-0,1335661
4753,6709	-0,133584
4754,1528	-0,1336208
4754,6353	-0,1336717
4755,1172	-0,1337208
4755,5996	-0,1337466
4756,0815	-0,1337311
4756,5635	-0,1336673
4757,0459	-0,1335624
4757,5278	-0,133435
4758,0098	-0,1333067
4758,4922	-0,133194
4758,9741	-0,1331021
4759,4565	-0,1330261
4759,9385	-0,1329579
4760,4204	-0,1328951
4760,9028	-0,132847
4761,3848	-0,1328333
4761,8667	-0,132875
4762,3491	-0,1329826
4762,8311	-0,1331485
4763,3135	-0,1333476
4763,7954	-0,133547
4764,2773	-0,1337182
4764,7598	-0,1338465
4765,2417	-0,1339311
4765,7236	-0,1339789
4766,2061	-0,1339949
4766,688	-0,1339775
4767,1704	-0,1339201
4767,6523	-0,1338182
4768,1343	-0,133677
4768,6167	-0,1335149
4769,0986	-0,1333584
4769,5806	-0,1332319
4770,063	-0,1331476
4770,5449	-0,1330994
4771,0273	-0,1330663
4771,5093	-0,1330238
4771,9912	-0,1329568
4772,4736	-0,1328676
4772,9556	-0,1327766
4773,4375	-0,1327125
4773,9199	-0,1327012
4774,4019	-0,1327561
4774,8843	-0,1328761
4775,3662	-0,1330499
4775,8481	-0,1332625
4776,3306	-0,1335005
4776,8125	-0,1337525
4777,2944	-0,1340065
4777,7769	-0,1342471
4778,2588	-0,1344544
4778,7412	-0,1346064
4779,2231	-0,134684
4779,7051	-0,1346752
4780,1875	-0,1345785
4780,6694	-0,134403
4781,1514	-0,1341683
4781,6338	-0,1339015
4782,1157	-0,1336345
4782,5981	-0,1334002
4783,0801	-0,1332265
4783,562	-0,133132
4784,0444	-0,1331214
4784,5264	-0,133186
4785,0083	-0,1333078
4785,4907	-0,1334659
4785,9727	-0,1336426
4786,4551	-0,1338251
4786,937	-0,1340042
4787,4189	-0,1341703
4787,9014	-0,1343112
4788,3833	-0,1344136
4788,8652	-0,1344677
4789,3477	-0,134471
4789,8296	-0,1344284
4790,312	-0,1343493
4790,7939	-0,1342434
4791,2759	-0,1341193
4791,7583	-0,1339854
4792,2402	-0,1338542
4792,7222	-0,1337433
4793,2046	-0,1336728
4793,6865	-0,1336581
4794,1689	-0,1337023
4794,6509	-0,1337927
4795,1328	-0,1339023
4795,6152	-0,1339984
4796,0972	-0,1340522
4796,5791	-0,1340491
4797,0615	-0,1339931
4797,5435	-0,1339067
4798,0259	-0,1338239
4798,5078	-0,1337786
4798,9897	-0,1337942
4799,4722	-0,1338764
4799,9541	-0,1340141
4800,436	-0,1341843
4800,9185	-0,1343605
4801,4004	-0,1345176
4801,8828	-0,1346349
4802,3647	-0,1346976
4802,8467	-0,1346996
4803,3291	-0,1346472
4803,811	-0,13456
4804,293	-0,1344664
4804,7754	-0,134392
4805,2573	-0,1343498
4805,7397	-0,1343353
4806,2217	-0,1343325
4806,7036	-0,1343255
4807,186	-0,1343077
4807,668	-0,1342837
4808,1499	-0,1342632
4808,6323	-0,1342534
4809,1143	-0,1342557
4809,5967	-0,1342687
4810,0786	-0,1342927
4810,5605	-0,1343317
4811,043	-0,1343895
4811,5249	-0,1344643
4812,0068	-0,1345452
4812,4893	-0,1346155
4812,9712	-0,1346596
4813,4536	-0,1346701
4813,9355	-0,1346519
4814,4175	-0,1346211
4814,8999	-0,1345991
4815,3818	-0,1346055
4815,8638	-0,1346507
4816,3462	-0,1347316
4816,8281	-0,1348318
4817,3105	-0,1349284
4817,7925	-0,1350002
4818,2744	-0,1350355
4818,7568	-0,1350334
4819,2388	-0,1349988
4819,7207	-0,1349361
4820,2031	-0,1348461
4820,6851	-0,1347302
4821,1675	-0,1345979
4821,6494	-0,134472
4822,1313	-0,1343848
4822,6138	-0,1343672
4823,0957	-0,1344341
4823,5776	-0,1345769
4824,0601	-0,134765
4824,542	-0,1349576
4825,0244	-0,1351172
4825,5063	-0,1352201
4825,9883	-0,1352595
4826,4707	-0,1352422
4826,9526	-0,1351828
4827,4346	-0,135099
4827,917	-0,1350086
4828,3989	-0,1349289
4828,8813	-0,1348752
4829,3633	-0,1348583
4829,8452	-0,1348821
4830,3276	-0,1349413
4830,8096	-0,1350213
4831,2915	-0,1351016
4831,7739	-0,1351602
4832,2559	-0,1351797
4832,7383	-0,135153
4833,2202	-0,1350845
4833,7021	-0,1349888
4834,1846	-0,1348841
4834,6665	-0,1347866
4835,1484	-0,1347052
4835,6309	-0,1346423
4836,1128	-0,1345978
4836,5952	-0,1345736
4837,0771	-0,1345749
4837,5591	-0,1346074
4838,0415	-0,1346728
4838,5234	-0,1347657
4839,0054	-0,1348757
4839,4878	-0,1349921
4839,9697	-0,1351077
4840,4521	-0,1352203
4840,9341	-0,1353294
4841,416	-0,1354331
4841,8984	-0,1355263
4842,3804	-0,1356016
4842,8623	-0,1356525
4843,3447	-0,1356751
4843,8267	-0,1356689
4844,3091	-0,135637
4844,791	-0,1355851
4845,2729	-0,1355209
4845,7554	-0,1354523
4846,2373	-0,1353869
4846,7192	-0,1353303
4847,2017	-0,135287
4847,6836	-0,1352611
4848,166	-0,1352566
4848,6479	-0,1352754
4849,1299	-0,135315
4849,6123	-0,1353671
4850,0942	-0,1354205
4850,5762	-0,1354646
4851,0586	-0,135494
4851,5405	-0,135508
4852,0229	-0,135508
4852,5049	-0,1354929
4852,9868	-0,1354583
4853,4692	-0,135399
4853,9512	-0,1353144
4854,4331	-0,1352123
4854,9155	-0,1351093
4855,3975	-0,1350262
4855,8799	-0,1349813
4856,3618	-0,1349841
4856,8438	-0,1350325
4857,3262	-0,1351141
4857,8081	-0,1352123
4858,29	-0,1353123
4858,7725	-0,1354058
4859,2544	-0,1354908
4859,7368	-0,1355666
4860,2188	-0,1356282
4860,7007	-0,1356639
4861,1831	-0,1356588
4861,665	-0,1356033
4862,147	-0,1355004
4862,6294	-0,1353695
4863,1113	-0,1352413
4863,5938	-0,1351496
4864,0757	-0,13512
4864,5576	-0,1351636
4865,04	-0,1352744
4865,522	-0,1354335
4866,0039	-0,1356156
4866,4863	-0,1357972
4866,9683	-0,1359622
4867,4507	-0,1361026
4867,9326	-0,1362144
4868,4146	-0,1362912
4868,897	-0,1363217
4869,3789	-0,1362926
4869,8608	-0,1361977
4870,3433	-0,1360462
4870,8252	-0,1358655
4871,3076	-0,1356934
4871,7896	-0,1355642
4872,2715	-0,1354958
4872,7539	-0,1354843
4873,2358	-0,1355092
4873,7178	-0,1355462
4874,2002	-0,1355794
4874,6821	-0,1356083
4875,1646	-0,1356444
4875,6465	-0,1357033
4876,1284	-0,1357938
4876,6108	-0,1359128
4877,0928	-0,136046
4877,5747	-0,1361749
4878,0571	-0,136286
4878,5391	-0,1363761
4879,0215	-0,136452
4879,5034	-0,1365244
4879,9854	-0,1365996
4880,4678	-0,1366751
4880,9497	-0,1367399
4881,4316	-0,1367814
4881,9141	-0,1367925
4882,396	-0,1367761
4882,8784	-0,136743
4883,3604	-0,1367062
4883,8423	-0,1366733
4884,3247	-0,1366433
4884,8066	-0,1366084
4885,2886	-0,1365601
4885,771	-0,1364964
4886,2529	-0,1364248
4886,7354	-0,1363597
4887,2173	-0,1363161
4887,6992	-0,1363018
4888,1816	-0,1363143
4888,6636	-0,1363428
4889,1455	-0,1363752
4889,6279	-0,1364042
4890,1099	-0,1364306
4890,5923	-0,1364606
4891,0742	-0,1365005
4891,5562	-0,136551
4892,0386	-0,1366057
4892,5205	-0,1366542
4893,0024	-0,1366879
4893,4849	-0,136705
4893,9668	-0,1367117
4894,4492	-0,1367196
4894,9312	-0,1367385
4895,4131	-0,1367708
4895,8955	-0,1368078
4896,3774	-0,1368323
4896,8594	-0,136826
4897,3418	-0,1367791
4897,8237	-0,1366974
4898,3062	-0,1366032
4898,7881	-0,1365281
4899,27	-0,1365016
4899,7524	-0,1365403
4900,2344	-0,136642
4900,7163	-0,1367885
4901,1987	-0,1369536
4901,6807	-0,1371117
4902,1631	-0,1372435
4902,645	-0,1373368
4903,127	-0,1373847
4903,6094	-0,1373842
4904,0913	-0,1373366
4904,5732	-0,1372492
4905,0557	-0,1371363
4905,5376	-0,1370166
4906,02	-0,1369092
4906,502	-0,1368275
4906,9839	-0,1367773
4907,4663	-0,1367554
4907,9482	-0,1367522
4908,4302	-0,1367552
4908,9126	-0,1367522
4909,3945	-0,1367355
4909,877	-0,1367049
4910,3589	-0,1366688
4910,8408	-0,1366419
4911,3232	-0,1366401
4911,8052	-0,1366744
4912,2871	-0,1367473
4912,7695	-0,1368523
4913,2515	-0,1369784
4913,7339	-0,1371143
4914,2158	-0,1372505
4914,6978	-0,1373792
4915,1802	-0,1374912
4915,6621	-0,137575
4916,144	-0,1376174
4916,6265	-0,1376078
4917,1084	-0,1375426
4917,5908	-0,1374299
4918,0728	-0,1372898
4918,5547	-0,1371514
4919,0371	-0,1370454
4919,519	-0,1369934
4920,001	-0,1369998
4920,4834	-0,1370478
4920,9653	-0,1371057
4921,4478	-0,1371394
4921,9297	-0,1371256
4922,4116	-0,1370607
4922,894	-0,1369587
4923,376	-0,1368432
4923,8579	-0,1367356
4924,3403	-0,1366499
4924,8223	-0,1365924
4925,3047	-0,1365661
4925,7866	-0,1365742
4926,2686	-0,1366186
4926,751	-0,1366963
4927,2329	-0,1367952
4927,7148	-0,136896
4928,1973	-0,136978
4928,6792	-0,1370293
4929,1616	-0,137053
4929,6436	-0,1370656
4930,1255	-0,1370889
4930,6079	-0,1371358
4931,0898	-0,1372015
4931,5718	-0,1372615
4932,0542	-0,1372821
4932,5361	-0,1372361
4933,0186	-0,1371169
4933,5005	-0,1369428
4933,9824	-0,1367502
4934,4648	-0,1365779
4934,9468	-0,1364534
4935,4287	-0,1363866
4935,9111	-0,1363743
4936,3931	-0,1364093
4936,8755	-0,1364887
4937,3574	-0,136614
4937,8394	-0,1367841
4938,3218	-0,1369875
4938,8037	-0,1371996
4939,2856	-0,1373877
4939,7681	-0,1375233
4940,25	-0,1375927
4940,7324	-0,1376002
4941,2144	-0,1375627
4941,6963	-0,1374988
4942,1787	-0,1374193
4942,6606	-0,1373257
4943,1426	-0,1372162
4943,625	-0,1370949
4944,1069	-0,136977
4944,5894	-0,1368858
4945,0713	-0,1368435
4945,5532	-0,1368599
4946,0356	-0,1369267
4946,5176	-0,1370215
4946,9995	-0,1371166
4947,4819	-0,1371906
4947,9639	-0,1372344
4948,4463	-0,1372495
4948,9282	-0,1372412
4949,4102	-0,1372102
4949,8926	-0,1371498
4950,3745	-0,1370488
4950,8564	-0,1369021
4951,3389	-0,1367192
4951,8208	-0,1365289
4952,3032	-0,1363721
4952,7852	-0,1362886
4953,2671	-0,1363011
4953,7495	-0,1364061
4954,2314	-0,1365762
[truncated: 3,240 more rows]
