# Supplementary material for: Thermostable chaperone-based polypeptide biosynthesis: Enfuvirtide model product quality and protocol-related impurities
Source: PLoS One. 2023 Jun 8;18(6):e0286752. doi: 10.1371/journal.pone.0286752 (PMC10249821; doi:10.1371/journal.pone.0286752)
Supplement: S2 File — (ZIP) [file pone.0286752.s002.zip › NIR ATR/STDsolution_3.csv]

TITLE
DATA TYPE	INFRARED SPECTRUM
ORIGIN	JASCO
OWNER
DATE	23/03/14
TIME	12:05:20
SPECTROMETER/DATA SYSTEM
LOCALE	1049
RESOLUTION
DELTAX	0,482117
XUNITS	1/CM
YUNITS	ABSORBANCE
FIRSTX	3999,6404
LASTX	6500,3799
NPOINTS	5188
FIRSTY	-0,09893
MAXY	-0,09545
MINY	-0,17241
XYDATA
3999,6404	-0,0989356
4000,1226	-0,0979194
4000,6047	-0,0975554
4001,0867	-0,0975863
4001,5688	-0,0978167
4002,051	-0,0981041
4002,5332	-0,0983509
4003,0151	-0,0984971
4003,4973	-0,0985131
4003,9795	-0,0983932
4004,4617	-0,0981504
4004,9436	-0,0978101
4005,4258	-0,0974064
4005,908	-0,0969772
4006,3901	-0,0965607
4006,8721	-0,0959243
4007,3542	-0,0956144
4007,8364	-0,0954576
4008,3186	-0,0954565
4008,8005	-0,0956068
4009,2827	-0,0958988
4009,7649	-0,0963117
4010,2471	-0,0968056
4010,729	-0,0973205
4011,2112	-0,0977883
4011,6934	-0,0981557
4012,1755	-0,0984051
4012,6575	-0,0985603
4013,1396	-0,098669
4013,6218	-0,0987725
4014,104	-0,0988767
4014,5859	-0,0989459
4015,0681	-0,0989215
4015,5503	-0,0987556
4016,0325	-0,09844
4016,5144	-0,0980153
4016,9966	-0,0975601
4017,4788	-0,0971679
4017,9609	-0,096924
4018,4429	-0,0968861
4018,925	-0,0970711
4019,4072	-0,0974489
4019,8894	-0,0979453
4020,3713	-0,0984573
4020,8535	-0,0988772
4021,3357	-0,0991199
4021,8179	-0,0991429
4022,2998	-0,0989553
4022,782	-0,0986124
4023,2642	-0,0981996
4023,7463	-0,097811
4024,2283	-0,0975273
4024,7104	-0,097399
4025,1926	-0,0974393
4025,6748	-0,0976277
4026,1567	-0,0979205
4026,6389	-0,0982632
4027,1211	-0,0985993
4027,6033	-0,0988753
4028,0852	-0,0990473
4028,5674	-0,0990931
4029,0496	-0,0990258
4029,5317	-0,0988995
4030,0137	-0,098797
4030,4958	-0,0987981
4030,978	-0,0989442
4031,4602	-0,0992152
4031,9421	-0,0995363
4032,4243	-0,0998116
4032,9065	-0,0999666
4033,3887	-0,0999786
4033,8706	-0,0998792
4034,3528	-0,0997335
4034,835	-0,0996068
4035,3171	-0,0995394
4035,7991	-0,09954
4036,2813	-0,0995968
4036,7634	-0,0996979
4037,2456	-0,0998436
4037,7275	-0,1000429
4038,2097	-0,1002947
4038,6919	-0,1005656
4039,1741	-0,1007828
4039,656	-0,1008514
4040,1382	-0,1006896
4040,6204	-0,1002667
4041,1025	-0,0996227
4041,5845	-0,098861
4042,0667	-0,0981166
4042,5488	-0,097515
4043,031	-0,097141
4043,5129	-0,0970266
4043,9951	-0,0971586
4044,4773	-0,0974959
4044,9595	-0,0979851
4045,4414	-0,0985679
4045,9236	-0,099182
4046,4058	-0,0997595
4046,8879	-0,100233
4047,3699	-0,1005485
4047,8521	-0,1006827
4048,3342	-0,1006559
4048,8164	-0,1005305
4049,2983	-0,1003921
4049,7805	-0,1003196
4050,2627	-0,1003551
4050,7449	-0,1004897
4051,2268	-0,1006727
4051,709	-0,1008391
4052,1912	-0,1009407
4052,6733	-0,1009649
4053,1553	-0,1009342
4053,6375	-0,1008884
4054,1196	-0,1008624
4054,6018	-0,1008708
4055,0837	-0,1009064
4055,5659	-0,1009487
4056,0481	-0,1009767
4056,5303	-0,1009763
4057,0122	-0,1009419
4057,4944	-0,1008725
4057,9766	-0,1007692
4058,4587	-0,1006359
4058,9407	-0,100482
4059,4229	-0,1003248
4059,905	-0,1001886
4060,3872	-0,1000997
4060,8691	-0,1000801
4061,3513	-0,1001411
4061,8335	-0,1002803
4062,3157	-0,1004821
4062,7976	-0,1007219
4063,2798	-0,100973
4063,762	-0,101213
4064,2441	-0,1014283
4064,7261	-0,1016141
4065,2083	-0,1017715
4065,6904	-0,1019016
4066,1726	-0,1020022
4066,6545	-0,1020673
4067,1367	-0,1020896
4067,6189	-0,1020642
4068,1011	-0,1019923
4068,583	-0,1018816
4069,0652	-0,1017456
4069,5474	-0,1016012
4070,0295	-0,1014666
4070,5115	-0,1013597
4070,9937	-0,1012968
4071,4758	-0,1012913
4071,958	-0,1013506
4072,4399	-0,1014718
4072,9221	-0,1016375
4073,4043	-0,1018153
4073,8865	-0,1019627
4074,3684	-0,1020386
4074,8506	-0,1020158
4075,3328	-0,1018893
4075,8149	-0,1016769
4076,2969	-0,101413
4076,7791	-0,1011383
4077,2612	-0,1008907
4077,7434	-0,1007001
4078,2253	-0,1005857
4078,7075	-0,1005551
4079,1897	-0,100605
4079,6719	-0,1007235
4080,1538	-0,1008948
4080,636	-0,101103
4081,1182	-0,1013332
4081,6003	-0,1015696
4082,0823	-0,1017923
4082,5645	-0,1019773
4083,0466	-0,1021025
4083,5288	-0,1021547
4084,0107	-0,1021345
4084,4929	-0,1020546
4084,9751	-0,1019326
4085,4573	-0,1017844
4085,9392	-0,1016229
4086,4214	-0,1014619
4086,9036	-0,1013214
4087,3857	-0,1012271
4087,8677	-0,1012039
4088,3499	-0,1012666
4088,832	-0,1014132
4089,3142	-0,1016253
4089,7961	-0,1018753
4090,2783	-0,1021343
4090,7605	-0,102379
4091,2427	-0,1025938
4091,7246	-0,1027703
4092,2068	-0,1029049
4092,689	-0,1029966
4093,1711	-0,1030441
4093,6531	-0,1030454
4094,1353	-0,1029989
4094,6174	-0,1029078
4095,0996	-0,1027852
4095,5815	-0,1026551
4096,064	-0,1025474
4096,5459	-0,1024873
4097,0278	-0,1024861
4097,5103	-0,1025387
4097,9922	-0,1026287
4098,4741	-0,1027393
4098,9565	-0,1028609
4099,4385	-0,1029894
4099,9209	-0,1031188
4100,4028	-0,1032321
4100,8848	-0,1033009
4101,3672	-0,1032948
4101,8491	-0,1031953
4102,3311	-0,1030063
4102,8135	-0,1027544
4103,2954	-0,1024794
4103,7778	-0,1022206
4104,2598	-0,1020071
4104,7417	-0,1018553
4105,2241	-0,1017726
4105,7061	-0,1017627
4106,188	-0,1018274
4106,6704	-0,1019658
4107,1523	-0,1021703
4107,6348	-0,1024247
4108,1167	-0,1027047
4108,5986	-0,1029811
4109,0811	-0,1032251
4109,563	-0,1034133
4110,0449	-0,1035322
4110,5273	-0,1035795
4111,0093	-0,103563
4111,4917	-0,1034977
4111,9736	-0,1034017
4112,4556	-0,1032937
4112,938	-0,1031919
4113,4199	-0,1031139
4113,9019	-0,1030742
4114,3843	-0,1030807
4114,8662	-0,1031315
4115,3486	-0,1032143
4115,8306	-0,1033104
4116,3125	-0,1034029
4116,7949	-0,1034826
4117,2769	-0,1035495
4117,7588	-0,1036084
4118,2412	-0,1036612
4118,7231	-0,1037027
4119,2056	-0,103722
4119,6875	-0,1037081
4120,1694	-0,103657
4120,6519	-0,1035727
4121,1338	-0,1034648
4121,6157	-0,1033433
4122,0981	-0,1032174
4122,5801	-0,1030978
4123,0625	-0,1030005
4123,5444	-0,1029478
4124,0264	-0,1029627
4124,5088	-0,1030599
4124,9907	-0,1032385
4125,4727	-0,1034808
4125,9551	-0,1037563
4126,437	-0,1040311
4126,9194	-0,1042744
4127,4014	-0,1044634
4127,8833	-0,1045845
4128,3657	-0,1046339
4128,8477	-0,1046157
4129,3296	-0,1045407
4129,812	-0,1044227
4130,2939	-0,104276
4130,7764	-0,1041135
4131,2583	-0,1039484
4131,7402	-0,1037949
4132,2227	-0,1036686
4132,7046	-0,1035825
4133,1865	-0,1035433
4133,6689	-0,1035488
4134,1509	-0,1035887
4134,6333	-0,1036481
4135,1152	-0,1037119
4135,5972	-0,1037662
4136,0796	-0,1037995
4136,5615	-0,1038038
4137,0435	-0,1037768
4137,5259	-0,1037248
4138,0078	-0,1036614
4138,4902	-0,1036035
4138,9722	-0,1035646
4139,4541	-0,1035501
4139,9365	-0,1035572
4140,4185	-0,1035798
4140,9004	-0,1036136
4141,3828	-0,1036594
4141,8647	-0,1037212
4142,3472	-0,1038035
4142,8291	-0,103908
4143,311	-0,1040324
4143,7935	-0,1041709
4144,2754	-0,1043147
4144,7573	-0,1044521
4145,2397	-0,10457
4145,7217	-0,1046567
4146,2041	-0,1047055
4146,686	-0,1047175
4147,168	-0,104701
4147,6504	-0,1046679
4148,1323	-0,1046298
4148,6143	-0,1045943
4149,0967	-0,1045644
4149,5786	-0,1045404
4150,061	-0,1045216
4150,543	-0,1045081
4151,0249	-0,1045011
4151,5073	-0,1045032
4151,9893	-0,1045174
4152,4712	-0,1045464
4152,9536	-0,1045918
4153,4355	-0,1046531
4153,918	-0,104728
4154,3999	-0,1048123
4154,8818	-0,1049008
4155,3643	-0,1049864
4155,8462	-0,1050605
4156,3281	-0,1051137
4156,8105	-0,1051386
4157,2925	-0,105134
4157,7749	-0,1051072
4158,2568	-0,1050736
4158,7388	-0,1050518
4159,2212	-0,1050568
4159,7031	-0,1050937
4160,1851	-0,1051565
4160,6675	-0,105231
4161,1494	-0,1053017
4161,6318	-0,1053577
4162,1138	-0,1053962
4162,5957	-0,1054215
4163,0781	-0,105441
4163,5601	-0,1054601
4164,042	-0,1054793
4164,5244	-0,1054948
4165,0063	-0,1055015
4165,4888	-0,1054976
4165,9707	-0,1054863
4166,4526	-0,1054754
4166,9351	-0,1054727
4167,417	-0,1054818
4167,8989	-0,1054999
4168,3813	-0,1055197
4168,8633	-0,105533
4169,3457	-0,1055362
4169,8276	-0,1055316
4170,3096	-0,1055265
4170,792	-0,1055298
4171,2739	-0,1055473
4171,7559	-0,1055789
4172,2383	-0,1056183
4172,7202	-0,1056552
4173,2026	-0,1056795
4173,6846	-0,1056848
4174,1665	-0,1056717
4174,6489	-0,1056474
4175,1309	-0,1056218
4175,6128	-0,1056029
4176,0952	-0,105593
4176,5771	-0,1055872
4177,0596	-0,1055768
4177,5415	-0,1055537
4178,0234	-0,1055153
4178,5059	-0,1054675
4178,9878	-0,1054242
4179,4697	-0,105403
4179,9521	-0,1054192
4180,4341	-0,1054783
4180,9165	-0,1055724
4181,3984	-0,1056803
4181,8804	-0,1057747
4182,3628	-0,1058326
4182,8447	-0,1058438
4183,3267	-0,1058156
4183,8091	-0,1057686
4184,291	-0,1057291
4184,7734	-0,1057211
4185,2554	-0,1057604
4185,7373	-0,1058528
4186,2197	-0,1059942
4186,7017	-0,1061712
4187,1836	-0,1063615
4187,666	-0,1065365
4188,1479	-0,1066667
4188,6304	-0,1067286
4189,1123	-0,1067109
4189,5942	-0,1066172
4190,0767	-0,1064656
4190,5586	-0,1062842
4191,0405	-0,1061054
4191,5229	-0,1059589
4192,0049	-0,1058658
4192,4873	-0,1058341
4192,9692	-0,1058573
4193,4512	-0,1059176
4193,9336	-0,1059927
4194,4155	-0,1060643
4194,8975	-0,1061241
4195,3799	-0,1061765
4195,8618	-0,1062359
4196,3442	-0,1063215
4196,8262	-0,1064492
4197,3081	-0,106625
4197,7905	-0,1068396
4198,2725	-0,1070674
4198,7544	-0,1072714
4199,2368	-0,1074131
4199,7188	-0,1074629
4200,2012	-0,1074083
4200,6831	-0,1072555
4201,165	-0,1070253
4201,6475	-0,1067474
4202,1294	-0,1064558
4202,6113	-0,1061866
4203,0938	-0,105976
4203,5757	-0,1058557
4204,0581	-0,1058466
4204,54	-0,105951
4205,022	-0,10615
4205,5044	-0,1064058
4205,9863	-0,106671
4206,4683	-0,1068988
4206,9507	-0,1070533
4207,4326	-0,107116
4207,915	-0,1070882
4208,397	-0,1069889
4208,8789	-0,1068493
4209,3613	-0,1067033
4209,8433	-0,1065791
4210,3252	-0,1064936
4210,8076	-0,1064514
4211,2896	-0,1064487
4211,772	-0,1064785
4212,2539	-0,1065343
4212,7358	-0,1066106
4213,2183	-0,1067023
4213,7002	-0,1068037
4214,1821	-0,1069083
4214,6646	-0,1070101
4215,1465	-0,1071029
4215,6289	-0,1071808
4216,1108	-0,1072384
4216,5928	-0,1072715
4217,0752	-0,1072795
4217,5571	-0,1072652
4218,0391	-0,1072335
4218,5215	-0,1071887
4219,0034	-0,1071325
4219,4858	-0,1070649
4219,9678	-0,1069872
4220,4497	-0,1069053
4220,9321	-0,1068312
4221,4141	-0,1067806
4221,896	-0,1067681
4222,3784	-0,106802
4222,8604	-0,1068817
4223,3428	-0,1069968
4223,8247	-0,1071305
4224,3066	-0,1072642
4224,7891	-0,1073814
4225,271	-0,1074703
4225,7529	-0,1075235
4226,2354	-0,1075364
4226,7173	-0,1075057
4227,1997	-0,1074314
4227,6816	-0,1073194
4228,1636	-0,107184
4228,646	-0,1070473
4229,1279	-0,1069332
4229,6099	-0,1068596
4230,0923	-0,1068323
4230,5742	-0,1068431
4231,0566	-0,1068738
4231,5386	-0,1069035
4232,0205	-0,1069153
4232,5029	-0,1069017
4232,9849	-0,1068667
4233,4668	-0,1068252
4233,9492	-0,1067987
4234,4312	-0,1068094
4234,9136	-0,1068725
4235,3955	-0,1069911
4235,8774	-0,1071565
4236,3599	-0,1073527
4236,8418	-0,1075637
4237,3237	-0,1077777
4237,8062	-0,1079866
4238,2881	-0,1081805
4238,7705	-0,1083431
4239,2524	-0,1084514
4239,7344	-0,1084821
4240,2168	-0,1084222
4240,6987	-0,1082769
4241,1807	-0,1080717
4241,6631	-0,1078459
4242,145	-0,107641
4242,6274	-0,1074903
4243,1094	-0,1074122
4243,5913	-0,1074112
4244,0737	-0,1074817
4244,5557	-0,1076134
4245,0376	-0,1077926
4245,52	-0,108001
4246,002	-0,1082141
4246,4844	-0,1084015
4246,9663	-0,1085331
4247,4482	-0,1085881
4247,9307	-0,1085634
4248,4126	-0,1084763
4248,8945	-0,1083594
4249,377	-0,1082493
4249,8589	-0,1081741
4250,3413	-0,1081458
4250,8232	-0,108159
4251,3052	-0,1081971
4251,7876	-0,1082411
4252,2695	-0,1082766
4252,7515	-0,1082961
4253,2339	-0,1082976
4253,7158	-0,1082808
4254,1982	-0,1082456
4254,6802	-0,1081928
4255,1621	-0,1081283
4255,6445	-0,1080642
4256,1265	-0,1080178
4256,6084	-0,1080056
4257,0908	-0,1080354
4257,5728	-0,1081015
4258,0552	-0,1081867
4258,5371	-0,1082698
4259,019	-0,1083358
4259,5015	-0,1083828
4259,9834	-0,1084213
4260,4653	-0,1084668
4260,9478	-0,10853
4261,4297	-0,1086106
4261,9121	-0,1086973
4262,394	-0,1087734
4262,876	-0,1088236
4263,3584	-0,108839
4263,8403	-0,1088179
4264,3223	-0,1087644
4264,8047	-0,1086866
4265,2866	-0,1085967
4265,769	-0,1085102
4266,251	-0,1084446
4266,7329	-0,1084162
4267,2153	-0,1084357
4267,6973	-0,1085052
4268,1792	-0,1086186
4268,6616	-0,1087637
4269,1436	-0,1089265
4269,626	-0,1090924
4270,1079	-0,1092471
4270,5898	-0,1093752
4271,0723	-0,1094603
4271,5542	-0,1094869
4272,0361	-0,1094449
4272,5186	-0,1093345
4273,0005	-0,1091691
4273,4829	-0,1089745
4273,9648	-0,1087835
4274,4468	-0,1086271
4274,9292	-0,1085273
4275,4111	-0,1084926
4275,8931	-0,1085199
4276,3755	-0,1086003
4276,8574	-0,1087242
4277,3398	-0,1088836
4277,8218	-0,1090682
4278,3037	-0,1092611
4278,7861	-0,109437
4279,2681	-0,1095683
4279,75	-0,1096353
4280,2324	-0,1096363
4280,7144	-0,1095898
4281,1968	-0,1095265
4281,6787	-0,1094756
4282,1606	-0,1094529
4282,6431	-0,1094574
4283,125	-0,1094779
4283,6069	-0,1095029
4284,0894	-0,1095289
4284,5713	-0,1095613
4285,0537	-0,1096088
4285,5356	-0,1096768
4286,0176	-0,1097618
4286,5	-0,109852
4286,9819	-0,1099298
4287,4639	-0,1099766
4287,9463	-0,1099774
4288,4282	-0,1099257
4288,9106	-0,1098264
4289,3926	-0,1096965
4289,8745	-0,1095618
4290,3569	-0,1094507
4290,8389	-0,1093865
4291,3208	-0,1093816
4291,8032	-0,1094347
4292,2852	-0,1095314
4292,7676	-0,1096468
4293,2495	-0,1097496
4293,7314	-0,109808
4294,2139	-0,1097982
4294,6958	-0,1097119
4295,1777	-0,109561
4295,6602	-0,1093748
4296,1421	-0,1091914
4296,6245	-0,1090468
4297,1064	-0,1089667
4297,5884	-0,1089634
4298,0708	-0,109037
4298,5527	-0,1091772
4299,0347	-0,1093648
4299,5171	-0,1095728
4299,999	-0,1097706
4300,4814	-0,1099317
4300,9634	-0,110042
4301,4453	-0,1101041
4301,9277	-0,1101339
4302,4097	-0,1101523
4302,8916	-0,1101751
4303,374	-0,1102084
4303,856	-0,1102493
4304,3384	-0,1102913
4304,8203	-0,1103277
4305,3022	-0,110353
4305,7847	-0,1103604
4306,2666	-0,1103401
4306,7485	-0,1102815
4307,231	-0,1101778
4307,7129	-0,1100329
4308,1953	-0,1098636
4308,6772	-0,109698
4309,1592	-0,1095669
4309,6416	-0,1094946
4310,1235	-0,1094908
4310,6055	-0,10955
4311,0879	-0,1096556
4311,5698	-0,1097881
4312,0522	-0,1099314
4312,5342	-0,1100741
4313,0161	-0,110208
4313,4985	-0,1103244
4313,9805	-0,1104137
4314,4624	-0,110468
4314,9448	-0,110485
4315,4268	-0,1104696
4315,9092	-0,110432
4316,3911	-0,1103839
4316,873	-0,1103339
4317,3555	-0,1102866
4317,8374	-0,1102432
4318,3193	-0,1102039
4318,8018	-0,1101696
4319,2837	-0,1101425
4319,7661	-0,110127
4320,248	-0,110129
4320,73	-0,1101548
4321,2124	-0,110207
4321,6943	-0,1102807
4322,1763	-0,1103617
4322,6587	-0,1104289
4323,1406	-0,1104619
4323,623	-0,1104498
4324,105	-0,1103951
4324,5869	-0,1103124
4325,0693	-0,1102212
4325,5513	-0,1101384
4326,0332	-0,1100751
4326,5156	-0,110038
4326,9976	-0,110033
4327,48	-0,1100664
4327,9619	-0,1101436
4328,4438	-0,1102646
4328,9263	-0,1104212
4329,4082	-0,1105973
4329,8901	-0,110772
4330,3726	-0,1109239
4330,8545	-0,1110341
4331,3369	-0,1110886
4331,8188	-0,1110801
4332,3008	-0,1110101
4332,7832	-0,110891
4333,2651	-0,1107459
4333,7471	-0,1106043
4334,2295	-0,1104958
4334,7114	-0,1104422
4335,1938	-0,1104519
4335,6758	-0,110518
4336,1577	-0,1106207
4336,6401	-0,1107323
4337,1221	-0,1108242
4337,604	-0,1108736
4338,0864	-0,1108696
4338,5684	-0,110815
4339,0508	-0,1107242
4339,5327	-0,110618
4340,0146	-0,1105173
4340,4971	-0,1104383
4340,979	-0,1103912
4341,4609	-0,1103813
4341,9434	-0,1104094
4342,4253	-0,1104715
4342,9077	-0,110557
4343,3896	-0,110649
4343,8716	-0,1107272
4344,354	-0,1107752
4344,8359	-0,1107873
4345,3179	-0,1107703
4345,8003	-0,1107408
4346,2822	-0,1107151
4346,7646	-0,1107009
4347,2466	-0,1106928
4347,7285	-0,1106766
4348,2109	-0,1106383
4348,6929	-0,1105752
4349,1748	-0,1105003
4349,6572	-0,1104387
4350,1392	-0,1104184
4350,6216	-0,1104585
4351,1035	-0,1105628
4351,5854	-0,1107205
4352,0679	-0,1109127
4352,5498	-0,1111192
4353,0317	-0,1113229
4353,5142	-0,1115103
4353,9961	-0,1116694
4354,4785	-0,1117886
4354,9604	-0,1118582
4355,4424	-0,1118748
4355,9248	-0,1118428
4356,4067	-0,1117759
4356,8887	-0,1116927
4357,3711	-0,1116115
4357,853	-0,1115449
4358,3354	-0,1114959
4358,8174	-0,1114575
4359,2993	-0,1114159
4359,7817	-0,1113573
4360,2637	-0,1112742
4360,7456	-0,1111705
4361,228	-0,1110615
4361,71	-0,1109688
4362,1924	-0,1109129
4362,6743	-0,1109064
4363,1563	-0,1109502
4363,6387	-0,1110342
4364,1206	-0,1111399
4364,6025	-0,1112457
4365,085	-0,1113317
4365,5669	-0,1113846
4366,0493	-0,1114006
4366,5313	-0,1113855
4367,0132	-0,1113515
4367,4956	-0,1113127
4367,9775	-0,1112813
4368,4595	-0,1112669
4368,9419	-0,1112788
4369,4238	-0,1113275
4369,9063	-0,1114226
4370,3882	-0,1115679
4370,8701	-0,1117551
4371,3525	-0,1119624
4371,8345	-0,112159
4372,3164	-0,112314
4372,7988	-0,1124071
4373,2808	-0,1124333
4373,7632	-0,1124016
4374,2451	-0,1123284
4374,7271	-0,1122284
4375,2095	-0,1121101
4375,6914	-0,1119753
4376,1733	-0,1118238
4376,6558	-0,1116611
4377,1377	-0,1115024
4377,6201	-0,1113723
4378,1021	-0,1112974
4378,584	-0,1112968
4379,0664	-0,1113741
4379,5483	-0,1115165
4380,0303	-0,1116989
4380,5127	-0,111893
4380,9946	-0,1120738
4381,4771	-0,1122232
4381,959	-0,1123302
4382,4409	-0,1123897
4382,9233	-0,1124031
4383,4053	-0,1123785
4383,8872	-0,1123314
4384,3696	-0,1122815
4384,8516	-0,1122475
4385,334	-0,1122422
4385,8159	-0,1122685
4386,2979	-0,1123189
4386,7803	-0,1123787
4387,2622	-0,1124309
4387,7441	-0,1124613
4388,2266	-0,1124625
4388,7085	-0,1124355
4389,1909	-0,1123887
4389,6729	-0,1123357
4390,1548	-0,1122917
4390,6372	-0,1122709
4391,1191	-0,1122835
4391,6011	-0,1123339
4392,0835	-0,1124171
4392,5654	-0,112518
4393,0479	-0,1126124
4393,5298	-0,1126739
4394,0117	-0,112682
4394,4941	-0,1126303
4394,9761	-0,1125282
4395,458	-0,1123975
4395,9404	-0,1122637
4396,4224	-0,1121483
4396,9048	-0,1120657
4397,3867	-0,1120241
4397,8687	-0,1120292
4398,3511	-0,1120858
4398,833	-0,1121962
4399,3149	-0,1123572
4399,7974	-0,1125574
4400,2793	-0,1127773
4400,7617	-0,1129934
4401,2437	-0,1131827
4401,7256	-0,1133263
4402,208	-0,1134113
4402,6899	-0,1134313
4403,1719	-0,113387
4403,6543	-0,1132874
4404,1362	-0,113151
4404,6187	-0,1130041
4405,1006	-0,1128761
4405,5825	-0,1127923
4406,0649	-0,1127673
4406,5469	-0,1128026
4407,0288	-0,1128881
4407,5112	-0,1130068
4407,9932	-0,1131399
4408,4756	-0,113269
4408,9575	-0,1133764
4409,4395	-0,1134456
4409,9219	-0,1134633
4410,4038	-0,1134232
4410,8857	-0,1133299
4411,3682	-0,1131994
4411,8501	-0,1130553
4412,3325	-0,1129218
4412,8145	-0,1128178
4413,2964	-0,1127522
4413,7788	-0,1127248
4414,2607	-0,1127294
4414,7427	-0,1127588
4415,2251	-0,1128082
4415,707	-0,1128762
4416,1895	-0,1129623
4416,6714	-0,1130633
4417,1533	-0,1131705
4417,6357	-0,1132705
4418,1177	-0,113349
4418,5996	-0,1133965
4419,082	-0,1134115
4419,564	-0,1134002
4420,0464	-0,1133721
4420,5283	-0,1133357
4421,0103	-0,1132972
4421,4927	-0,1132619
4421,9746	-0,1132371
4422,4565	-0,1132318
4422,939	-0,1132527
4423,4209	-0,1132987
4423,9033	-0,1133585
4424,3853	-0,113414
4424,8672	-0,1134492
4425,3496	-0,1134583
4425,8315	-0,1134485
4426,3135	-0,113435
4426,7959	-0,1134318
4427,2778	-0,113444
4427,7603	-0,1134668
4428,2422	-0,1134912
4428,7241	-0,1135119
4429,2065	-0,1135318
4429,6885	-0,1135602
4430,1704	-0,1136054
4430,6528	-0,1136679
4431,1348	-0,1137384
4431,6172	-0,1138025
4432,0991	-0,1138495
4432,5811	-0,1138794
4433,0635	-0,1139033
4433,5454	-0,1139368
4434,0273	-0,1139912
4434,5098	-0,114066
4434,9917	-0,1141494
4435,4741	-0,1142245
4435,9561	-0,1142784
4436,438	-0,1143079
4436,9204	-0,1143188
4437,4023	-0,1143199
4437,8843	-0,1143158
4438,3667	-0,1143033
4438,8486	-0,1142744
4439,3311	-0,1142222
4439,813	-0,1141468
4440,2949	-0,1140576
4440,7773	-0,1139698
4441,2593	-0,1138983
4441,7412	-0,113852
4442,2236	-0,113832
4442,7056	-0,1138331
4443,188	-0,113848
4443,6699	-0,1138715
4444,1519	-0,1139024
4444,6343	-0,1139429
4445,1162	-0,1139955
4445,5981	-0,1140593
4446,0806	-0,1141283
4446,5625	-0,1141936
4447,0449	-0,1142469
4447,5269	-0,1142855
4448,0088	-0,1143131
4448,4912	-0,1143383
4448,9731	-0,1143694
4449,4551	-0,1144107
4449,9375	-0,1144626
4450,4194	-0,1145234
4450,9019	-0,1145926
4451,3838	-0,1146705
4451,8657	-0,1147548
4452,3481	-0,1148379
4452,8301	-0,1149061
4453,312	-0,1149442
4453,7944	-0,1149412
4454,2764	-0,1148942
4454,7588	-0,1148091
4455,2407	-0,1146974
4455,7227	-0,1145726
4456,2051	-0,1144484
4456,687	-0,1143374
4457,1689	-0,1142496
4457,6514	-0,1141903
4458,1333	-0,1141593
4458,6157	-0,1141526
4459,0977	-0,1141681
4459,5796	-0,1142098
4460,062	-0,1142884
4460,5439	-0,1144154
4461,0259	-0,1145938
4461,5083	-0,1148115
4461,9902	-0,1150413
4462,4727	-0,1152478
4462,9546	-0,1153984
4463,4365	-0,1154707
4463,9189	-0,1154563
4464,4009	-0,1153596
4464,8828	-0,1151951
4465,3652	-0,1149845
4465,8472	-0,1147546
4466,3296	-0,1145339
4466,8115	-0,1143485
4467,2935	-0,1142179
4467,7759	-0,1141528
4468,2578	-0,1141545
4468,7397	-0,1142154
4469,2222	-0,1143213
4469,7041	-0,1144534
4470,1865	-0,1145926
4470,6685	-0,1147249
4471,1504	-0,114846
4471,6328	-0,1149627
4472,1147	-0,1150867
4472,5967	-0,1152265
4473,0791	-0,1153783
4473,561	-0,1155237
4474,0435	-0,1156361
4474,5254	-0,115691
4475,0073	-0,1156766
4475,4897	-0,1155976
4475,9717	-0,1154714
4476,4536	-0,1153207
4476,936	-0,1151664
4477,418	-0,1150237
4477,9004	-0,1149016
4478,3823	-0,1148037
4478,8643	-0,1147296
4479,3467	-0,1146751
4479,8286	-0,1146341
4480,3105	-0,1146006
4480,793	-0,1145716
4481,2749	-0,114549
4481,7573	-0,1145391
4482,2393	-0,114552
4482,7212	-0,1145985
4483,2036	-0,1146868
4483,6855	-0,1148183
4484,1675	-0,1149835
4484,6499	-0,11516
4485,1318	-0,1153155
4485,6143	-0,115416
4486,0962	-0,1154361
4486,5781	-0,1153683
4487,0605	-0,1152259
4487,5425	-0,1150394
4488,0244	-0,114848
4488,5068	-0,1146908
4488,9888	-0,1145993
4489,4712	-0,1145929
4489,9531	-0,1146774
4490,4351	-0,114843
4490,9175	-0,1150662
4491,3994	-0,1153131
4491,8813	-0,1155474
4492,3638	-0,1157391
4492,8457	-0,1158726
4493,3281	-0,1159497
4493,8101	-0,1159874
4494,292	-0,1160102
4494,7744	-0,1160421
4495,2563	-0,1160979
4495,7383	-0,11618
4496,2207	-0,1162787
4496,7026	-0,1163761
4497,1851	-0,1164535
4497,667	-0,1164975
4498,1489	-0,116504
4498,6313	-0,1164792
4499,1133	-0,1164349
4499,5952	-0,116384
4500,0776	-0,1163351
4500,5596	-0,1162905
4501,042	-0,1162479
4501,5239	-0,1162037
4502,0059	-0,1161563
4502,4883	-0,1161075
4502,9702	-0,1160616
4503,4521	-0,1160232
4503,9346	-0,1159947
4504,4165	-0,1159765
4504,8989	-0,1159676
4505,3809	-0,1159672
4505,8628	-0,1159759
4506,3452	-0,1159937
4506,8271	-0,1160183
4507,3091	-0,1160435
4507,7915	-0,1160605
4508,2734	-0,1160623
4508,7559	-0,1160492
4509,2378	-0,1160315
4509,7197	-0,1160273
4510,2021	-0,1160555
4510,6841	-0,1161264
4511,166	-0,1162354
4511,6484	-0,1163622
4512,1304	-0,1164764
4512,6128	-0,1165477
4513,0947	-0,1165556
4513,5767	-0,1164955
4514,0591	-0,1163797
4514,541	-0,1162337
4515,0229	-0,1160878
4515,5054	-0,1159688
4515,9873	-0,1158928
4516,4697	-0,1158628
4516,9517	-0,1158709
4517,4336	-0,1159035
4517,916	-0,1159461
4518,3979	-0,1159861
4518,8799	-0,1160134
4519,3623	-0,1160212
4519,8442	-0,1160085
4520,3267	-0,115984
4520,8086	-0,1159673
4521,2905	-0,1159841
4521,7729	-0,1160568
4522,2549	-0,116194
4522,7368	-0,1163849
4523,2192	-0,1166033
4523,7012	-0,1168175
4524,1836	-0,1170012
4524,6655	-0,1171405
4525,1475	-0,1172336
4525,6299	-0,117286
4526,1118	-0,1173062
4526,5938	-0,117302
4527,0762	-0,11728
4527,5581	-0,1172451
4528,0405	-0,1172
4528,5225	-0,1171467
4529,0044	-0,1170878
4529,4868	-0,1170293
4529,9688	-0,1169809
4530,4507	-0,1169539
4530,9331	-0,1169571
4531,415	-0,116993
4531,8975	-0,1170566
4532,3794	-0,1171373
4532,8613	-0,1172217
4533,3438	-0,1172964
4533,8257	-0,1173489
4534,3076	-0,1173691
4534,79	-0,1173521
4535,272	-0,1173006
4535,7544	-0,1172264
4536,2363	-0,1171478
4536,7183	-0,1170835
4537,2007	-0,1170459
4537,6826	-0,1170376
4538,1646	-0,1170526
4538,647	-0,1170811
4539,1289	-0,1171155
4539,6113	-0,1171535
4540,0933	-0,1171978
4540,5752	-0,1172528
4541,0576	-0,1173209
4541,5396	-0,1174003
4542,0215	-0,1174843
4542,5039	-0,1175625
4542,9858	-0,1176233
4543,4683	-0,1176551
4543,9502	-0,1176484
4544,4321	-0,1175965
4544,9146	-0,117497
4545,3965	-0,117354
4545,8784	-0,117179
4546,3608	-0,1169905
4546,8428	-0,1168116
4547,3252	-0,1166648
4547,8071	-0,1165674
4548,2891	-0,1165281
4548,7715	-0,1165467
4549,2534	-0,1166164
4549,7354	-0,1167269
4550,2178	-0,1168662
4550,6997	-0,1170223
4551,1821	-0,1171832
4551,6641	-0,117337
4552,146	-0,1174722
4552,6284	-0,1175776
4553,1104	-0,1176429
4553,5923	-0,1176603
4554,0747	-0,1176263
4554,5566	-0,1175452
4555,0391	-0,1174303
4555,521	-0,1173019
4556,0029	-0,1171823
4556,4854	-0,1170902
4556,9673	-0,117037
4557,4492	-0,1170265
4557,9316	-0,1170585
4558,4136	-0,1171311
4558,896	-0,117242
4559,3779	-0,1173865
4559,8599	-0,117554
4560,3423	-0,1177281
4560,8242	-0,1178874
4561,3062	-0,1180099
4561,7886	-0,1180782
4562,2705	-0,1180825
4562,7529	-0,1180231
4563,2349	-0,1179108
4563,7168	-0,1177649
4564,1992	-0,1176096
4564,6812	-0,1174688
4565,1631	-0,1173609
4565,6455	-0,1172961
4566,1274	-0,1172761
4566,6099	-0,1172964
4567,0918	-0,117348
4567,5737	-0,1174186
4568,0562	-0,1174934
4568,5381	-0,1175568
4569,02	-0,1175964
4569,5024	-0,1176082
4569,9844	-0,1175991
4570,4668	-0,1175842
4570,9487	-0,117579
4571,4307	-0,1175912
4571,9131	-0,1176166
4572,395	-0,1176421
4572,877	-0,1176547
4573,3594	-0,1176504
4573,8413	-0,1176379
4574,3237	-0,1176347
4574,8057	-0,1176578
4575,2876	-0,1177148
4575,77	-0,1177992
4576,252	-0,1178932
4576,7339	-0,1179739
4577,2163	-0,1180222
4577,6982	-0,1180279
4578,1807	-0,1179908
4578,6626	-0,117918
4579,1445	-0,1178203
4579,627	-0,1177092
4580,1089	-0,1175973
4580,5908	-0,1174999
4581,0732	-0,1174348
4581,5552	-0,1174196
4582,0376	-0,1174644
4582,5195	-0,1175646
4583,0015	-0,1176985
4583,4839	-0,1178323
4583,9658	-0,1179336
4584,4478	-0,1179854
4584,9302	-0,1179945
4585,4121	-0,1179882
4585,8945	-0,1180003
4586,3765	-0,1180539
4586,8584	-0,1181496
4587,3408	-0,1182648
4587,8228	-0,1183644
4588,3047	-0,1184168
4588,7871	-0,1184058
4589,269	-0,1183362
4589,7515	-0,1182288
4590,2334	-0,1181111
4590,7153	-0,1180067
4591,1978	-0,1179286
4591,6797	-0,1178772
4592,1616	-0,1178435
4592,644	-0,1178144
4593,126	-0,1177788
4593,6084	-0,117731
4594,0903	-0,1176711
4594,5723	-0,1176032
4595,0547	-0,1175342
4595,5366	-0,1174736
4596,0186	-0,1174359
4596,501	-0,1174407
4596,9829	-0,1175089
4597,4653	-0,1176537
4597,9473	-0,1178701
4598,4292	-0,1181308
4598,9116	-0,1183912
4599,3936	-0,1186039
4599,8755	-0,1187364
4600,3579	-0,118782
4600,8398	-0,118759
4601,3223	-0,1186994
4601,8042	-0,1186333
4602,2861	-0,1185775
4602,7686	-0,1185324
4603,2505	-0,1184875
4603,7324	-0,1184293
4604,2148	-0,1183499
4604,6968	-0,118249
4605,1792	-0,1181334
4605,6611	-0,1180123
4606,1431	-0,1178944
4606,6255	-0,1177868
4607,1074	-0,1176966
4607,5894	-0,1176335
4608,0718	-0,1176097
4608,5537	-0,1176371
4609,0361	-0,1177204
4609,5181	-0,1178517
4610	-0,1180111
4610,4824	-0,1181734
4610,9644	-0,1183201
4611,4463	-0,1184482
4611,9287	-0,1185691
4612,4106	-0,1186993
4612,8931	-0,1188452
4613,375	-0,1189941
4613,8569	-0,1191154
4614,3394	-0,1191747
4614,8213	-0,1191511
4615,3032	-0,1190507
4615,7856	-0,1189063
4616,2676	-0,1187657
4616,75	-0,1186717
4617,2319	-0,1186459
4617,7139	-0,1186809
4618,1963	-0,1187464
4618,6782	-0,118803
4619,1602	-0,1188189
4619,6426	-0,1187807
4620,1245	-0,1186947
4620,6069	-0,1185803
4621,0889	-0,1184607
4621,5708	-0,1183565
4622,0532	-0,1182845
4622,5352	-0,1182598
4623,0171	-0,1182966
4623,4995	-0,1184048
4623,9814	-0,1185832
4624,4639	-0,1188134
4624,9458	-0,1190599
4625,4277	-0,1192778
4625,9102	-0,1194255
4626,3921	-0,1194781
4626,874	-0,1194344
4627,3564	-0,1193155
4627,8384	-0,1191562
4628,3208	-0,1189919
4628,8027	-0,1188484
4629,2847	-0,1187364
4629,7671	-0,1186542
4630,249	-0,118595
4630,731	-0,1185551
4631,2134	-0,1185381
4631,6953	-0,1185532
4632,1777	-0,1186099
4632,6597	-0,118711
4633,1416	-0,11885
4633,624	-0,1190119
4634,106	-0,1191764
4634,5879	-0,1193228
4635,0703	-0,1194329
4635,5522	-0,1194945
4636,0347	-0,1195041
4636,5166	-0,1194691
4636,9985	-0,1194064
4637,481	-0,1193372
4637,9629	-0,1192793
4638,4448	-0,1192407
4638,9272	-0,1192189
4639,4092	-0,1192053
4639,8916	-0,1191935
4640,3735	-0,1191844
4640,8555	-0,119186
4641,3379	-0,1192072
4641,8198	-0,1192513
4642,3018	-0,1193126
4642,7842	-0,1193788
4643,2661	-0,1194376
4643,7485	-0,119482
4644,2305	-0,1195114
4644,7124	-0,1195274
4645,1948	-0,1195286
4645,6768	-0,119508
4646,1587	-0,119456
4646,6411	-0,1193687
4647,123	-0,1192548
4647,6055	-0,119138
4648,0874	-0,1190501
4648,5693	-0,1190185
4649,0518	-0,1190541
4649,5337	-0,1191462
4650,0156	-0,1192683
4650,498	-0,1193908
4650,98	-0,1194954
4651,4624	-0,1195815
4651,9443	-0,1196626
4652,4263	-0,1197546
4652,9087	-0,1198638
4653,3906	-0,1199809
4653,8726	-0,1200853
4654,355	-0,1201555
4654,8369	-0,1201803
4655,3193	-0,1201631
4655,8013	-0,1201178
4656,2832	-0,12006
4656,7656	-0,1199982
4657,2476	-0,119932
4657,7295	-0,1198581
4658,2119	-0,1197782
4658,6938	-0,1197052
4659,1763	-0,11966
4659,6582	-0,1196618
4660,1401	-0,1197152
4660,6226	-0,1198039
4661,1045	-0,1198943
4661,5864	-0,1199482
4662,0688	-0,1199386
4662,5508	-0,1198598
4663,0332	-0,1197278
4663,5151	-0,119572
4663,9971	-0,1194239
4664,4795	-0,1193082
4664,9614	-0,1192396
4665,4434	-0,119224
4665,9258	-0,1192602
4666,4077	-0,1193413
4666,8901	-0,1194549
4667,3721	-0,1195837
4667,854	-0,1197095
4668,3364	-0,1198175
4668,8184	-0,1199005
4669,3003	-0,1199611
4669,7827	-0,1200086
4670,2646	-0,1200548
4670,7471	-0,1201078
4671,229	-0,1201688
4671,7109	-0,1202311
4672,1934	-0,1202841
4672,6753	-0,1203184
4673,1572	-0,1203312
4673,6396	-0,1203291
4674,1216	-0,1203255
4674,604	-0,1203352
4675,0859	-0,1203677
4675,5679	-0,1204226
4676,0503	-0,12049
4676,5322	-0,1205546
4677,0142	-0,1206018
4677,4966	-0,1206221
4677,9785	-0,1206141
4678,4609	-0,1205844
4678,9429	-0,1205454
4679,4248	-0,1205124
4679,9072	-0,1204989
4680,3892	-0,1205129
4680,8711	-0,1205547
4681,3535	-0,1206156
4681,8354	-0,1206808
4682,3179	-0,1207319
4682,7998	-0,1207509
4683,2817	-0,1207252
4683,7642	-0,1206508
4684,2461	-0,1205366
4684,728	-0,1204054
4685,2104	-0,1202908
4685,6924	-0,1202294
4686,1748	-0,1202491
4686,6567	-0,1203587
4687,1387	-0,1205433
4687,6211	-0,1207673
4688,103	-0,1209843
4688,585	-0,1211508
4689,0674	-0,1212382
4689,5493	-0,1212387
4690,0317	-0,121165
4690,5137	-0,1210431
4690,9956	-0,1209015
4691,478	-0,1207621
4691,96	-0,1206357
4692,4419	-0,1205233
4692,9243	-0,1204233
4693,4063	-0,1203376
4693,8887	-0,1202744
4694,3706	-0,1202448
4694,8525	-0,120257
4695,335	-0,1203103
4695,8169	-0,1203948
4696,2988	-0,1204942
4696,7813	-0,1205918
4697,2632	-0,1206743
4697,7456	-0,1207336
4698,2275	-0,1207665
4698,7095	-0,1207747
4699,1919	-0,1207657
4699,6738	-0,1207525
4700,1558	-0,1207511
4700,6382	-0,1207762
4701,1201	-0,1208347
4701,6025	-0,1209224
4702,0845	-0,1210247
4702,5664	-0,1211217
4703,0488	-0,1211964
4703,5308	-0,1212407
4704,0127	-0,1212592
4704,4951	-0,1212657
4704,9771	-0,1212776
4705,4595	-0,1213075
4705,9414	-0,1213579
4706,4233	-0,1214203
4706,9058	-0,1214781
4707,3877	-0,1215124
4707,8696	-0,1215069
4708,3521	-0,1214517
4708,834	-0,1213448
4709,3164	-0,1211931
4709,7983	-0,121013
4710,2803	-0,1208304
4710,7627	-0,1206761
4711,2446	-0,1205794
4711,7266	-0,1205588
4712,209	-0,1206155
4712,6909	-0,1207321
4713,1733	-0,1208783
4713,6553	-0,1210217
4714,1372	-0,1211376
4714,6196	-0,1212154
4715,1016	-0,1212591
4715,5835	-0,1212812
4716,0659	-0,121296
4716,5479	-0,1213116
4717,0303	-0,1213272
4717,5122	-0,1213343
4717,9941	-0,1213213
4718,4766	-0,1212807
4718,9585	-0,1212133
4719,4404	-0,1211296
4719,9229	-0,1210465
4720,4048	-0,1209824
4720,8872	-0,1209519
4721,3691	-0,1209637
4721,8511	-0,1210202
4722,3335	-0,1211195
4722,8154	-0,1212557
4723,2974	-0,1214195
4723,7798	-0,1215979
4724,2617	-0,1217756
4724,7441	-0,1219371
4725,2261	-0,1220693
4725,708	-0,1221631
4726,1904	-0,1222138
4726,6724	-0,1222191
4727,1543	-0,1221777
4727,6367	-0,1220899
4728,1187	-0,1219587
4728,6011	-0,121794
4729,083	-0,1216138
4729,5649	-0,1214445
4730,0474	-0,1213154
4730,5293	-0,1212523
4731,0112	-0,12127
4731,4937	-0,1213681
4731,9756	-0,1215305
4732,458	-0,1217295
4732,9399	-0,1219315
4733,4219	-0,1221037
4733,9043	-0,1222194
4734,3862	-0,1222624
4734,8682	-0,1222302
4735,3506	-0,1221342
4735,8325	-0,1219974
4736,3149	-0,1218487
4736,7969	-0,1217145
4737,2788	-0,121612
4737,7612	-0,1215456
4738,2432	-0,1215081
4738,7251	-0,1214857
4739,2075	-0,1214654
4739,6895	-0,1214412
4740,1719	-0,1214176
4740,6538	-0,1214086
4741,1357	-0,1214333
4741,6182	-0,1215077
4742,1001	-0,1216375
4742,582	-0,1218131
4743,0645	-0,1220106
4743,5464	-0,1221969
4744,0288	-0,1223383
4744,5107	-0,1224079
4744,9927	-0,1223909
4745,4751	-0,1222864
4745,957	-0,1221084
4746,439	-0,1218845
4746,9214	-0,121653
4747,4033	-0,1214557
4747,8857	-0,1213288
4748,3677	-0,1212925
4748,8496	-0,1213462
4749,332	-0,1214698
4749,814	-0,121632
4750,2959	-0,1217999
4750,7783	-0,1219473
4751,2603	-0,1220582
4751,7427	-0,1221278
4752,2246	-0,1221608
4752,7065	-0,1221704
4753,189	-0,1221745
4753,6709	-0,1221907
4754,1528	-0,1222289
4754,6353	-0,1222865
4755,1172	-0,1223471
4755,5996	-0,1223864
4756,0815	-0,1223817
4756,5635	-0,1223215
4757,0459	-0,1222106
4757,5278	-0,1220681
4758,0098	-0,1219195
4758,4922	-0,1217869
4758,9741	-0,1216822
4759,4565	-0,1216051
4759,9385	-0,1215485
4760,4204	-0,1215072
4760,9028	-0,1214848
4761,3848	-0,1214946
4761,8667	-0,1215529
4762,3491	-0,1216691
4762,8311	-0,1218368
4763,3135	-0,1220334
4763,7954	-0,122228
4764,2773	-0,1223928
4764,7598	-0,122512
4765,2417	-0,1225832
4765,7236	-0,1226114
4766,2061	-0,1226007
4766,688	-0,1225495
4767,1704	-0,1224534
4767,6523	-0,1223126
4768,1343	-0,1221388
4768,6167	-0,1219572
4769,0986	-0,1217991
4769,5806	-0,1216903
4770,063	-0,1216392
4770,5449	-0,1216324
4771,0273	-0,121641
4771,5093	-0,1216334
4771,9912	-0,1215905
4772,4736	-0,1215144
4772,9556	-0,121427
4773,4375	-0,1213602
4773,9199	-0,1213433
4774,4019	-0,1213926
4774,8843	-0,121509
4775,3662	-0,1216822
4775,8481	-0,1218966
4776,3306	-0,1221372
4776,8125	-0,1223898
4777,2944	-0,1226398
4777,7769	-0,1228693
4778,2588	-0,1230573
4778,7412	-0,1231827
4779,2231	-0,1232296
4779,7051	-0,1231908
4780,1875	-0,12307
4780,6694	-0,1228797
4781,1514	-0,1226392
4781,6338	-0,1223719
4782,1157	-0,1221043
4782,5981	-0,1218647
4783,0801	-0,1216806
4783,562	-0,1215739
4784,0444	-0,1215555
4784,5264	-0,1216224
4785,0083	-0,1217592
4785,4907	-0,121944
4785,9727	-0,1221552
4786,4551	-0,1223754
4786,937	-0,12259
4787,4189	-0,1227843
4787,9014	-0,1229414
4788,3833	-0,1230439
4788,8652	-0,1230803
4789,3477	-0,1230491
4789,8296	-0,1229602
4790,312	-0,1228307
4790,7939	-0,1226791
4791,2759	-0,1225214
4791,7583	-0,1223721
4792,2402	-0,1222461
4792,7222	-0,1221605
4793,2046	-0,1221306
4793,6865	-0,1221641
4794,1689	-0,1222541
4794,6509	-0,1223782
4795,1328	-0,1225025
4795,6152	-0,1225924
4796,0972	-0,1226229
4796,5791	-0,1225877
4797,0615	-0,1225009
4797,5435	-0,1223937
4798,0259	-0,1223045
4798,5078	-0,1222668
4798,9897	-0,122299
4799,4722	-0,1223994
4799,9541	-0,1225496
4800,436	-0,1227216
4800,9185	-0,1228871
4801,4004	-0,1230224
4801,8828	-0,1231102
4802,3647	-0,1231405
4802,8467	-0,1231118
4803,3291	-0,1230353
4803,811	-0,1229346
4804,293	-0,1228409
4804,7754	-0,1227812
4805,2573	-0,1227675
4805,7397	-0,1227921
4806,2217	-0,1228337
4806,7036	-0,1228704
4807,186	-0,1228905
4807,668	-0,1228958
4808,1499	-0,1228954
4808,6323	-0,1228979
4809,1143	-0,1229062
4809,5967	-0,1229193
4810,0786	-0,1229364
4810,5605	-0,1229602
4811,043	-0,1229941
4811,5249	-0,1230378
4812,0068	-0,1230849
4812,4893	-0,1231239
4812,9712	-0,1231442
4813,4536	-0,1231422
4813,9355	-0,123124
4814,4175	-0,1231045
4814,8999	-0,1231023
4815,3818	-0,1231324
4815,8638	-0,1232
4816,3462	-0,1232966
4816,8281	-0,1234025
4817,3105	-0,1234935
4817,7925	-0,1235501
4818,2744	-0,1235647
4818,7568	-0,1235409
4819,2388	-0,1234879
4819,7207	-0,1234129
4820,2031	-0,1233181
4820,6851	-0,1232051
4821,1675	-0,1230826
4821,6494	-0,122972
4822,1313	-0,1229034
4822,6138	-0,1229051
4823,0957	-0,1229899
4823,5776	-0,1231479
4824,0601	-0,1233487
4824,542	-0,1235513
4825,0244	-0,1237174
4825,5063	-0,1238215
4825,9883	-0,1238542
4826,4707	-0,1238206
4826,9526	-0,1237361
4827,4346	-0,1236219
4827,917	-0,1235011
4828,3989	-0,1233966
4828,8813	-0,1233275
4829,3633	-0,1233064
4829,8452	-0,1233366
4830,3276	-0,1234108
4830,8096	-0,1235114
4831,2915	-0,1236142
4831,7739	-0,1236935
4832,2559	-0,1237293
4832,7383	-0,1237127
4833,2202	-0,1236485
4833,7021	-0,1235528
4834,1846	-0,1234468
4834,6665	-0,1233491
4835,1484	-0,1232706
4835,6309	-0,1232138
4836,1128	-0,1231766
4836,5952	-0,1231567
4837,0771	-0,1231543
4837,5591	-0,1231711
4838,0415	-0,1232069
4838,5234	-0,1232588
4839,0054	-0,123322
4839,4878	-0,1233925
4839,9697	-0,1234692
4840,4521	-0,1235534
4840,9341	-0,1236463
4841,416	-0,1237462
4841,8984	-0,1238486
4842,3804	-0,1239466
4842,8623	-0,1240326
4843,3447	-0,1240992
4843,8267	-0,12414
4844,3091	-0,1241505
4844,791	-0,1241294
4845,2729	-0,1240806
4845,7554	-0,1240115
4846,2373	-0,1239318
4846,7192	-0,1238503
4847,2017	-0,1237751
4847,6836	-0,1237135
4848,166	-0,1236733
4848,6479	-0,1236614
4849,1299	-0,1236808
4849,6123	-0,1237288
4850,0942	-0,1237964
4850,5762	-0,1238711
4851,0586	-0,1239408
4851,5405	-0,1239951
4852,0229	-0,1240251
4852,5049	-0,1240228
4852,9868	-0,1239815
4853,4692	-0,1238991
4853,9512	-0,1237819
4854,4331	-0,1236465
4854,9155	-0,1235175
4855,3975	-0,1234212
4855,8799	-0,1233787
4856,3618	-0,1233988
4856,8438	-0,123476
4857,3262	-0,1235926
4857,8081	-0,1237256
4858,29	-0,1238542
4858,7725	-0,1239656
4859,2544	-0,1240557
4859,7368	-0,1241252
4860,2188	-0,1241734
4860,7007	-0,124195
4861,1831	-0,1241815
4861,665	-0,1241277
4862,147	-0,1240379
4862,6294	-0,1239277
4863,1113	-0,1238211
4863,5938	-0,1237428
4864,0757	-0,1237115
4864,5576	-0,1237345
4865,04	-0,1238078
4865,522	-0,123919
4866,0039	-0,1240524
4866,4863	-0,1241949
4866,9683	-0,1243383
4867,4507	-0,1244789
4867,9326	-0,1246116
4868,4146	-0,1247251
4868,897	-0,1247999
4869,3789	-0,1248137
4869,8608	-0,124752
4870,3433	-0,1246184
4870,8252	-0,1244384
4871,3076	-0,1242512
4871,7896	-0,1240957
4872,2715	-0,1239959
4872,7539	-0,1239544
4873,2358	-0,1239562
4873,7178	-0,1239803
4874,2002	-0,1240114
4874,6821	-0,1240469
4875,1646	-0,1240944
4875,6465	-0,1241645
4876,1284	-0,1242618
4876,6108	-0,1243805
4877,0928	-0,1245064
4877,5747	-0,1246233
4878,0571	-0,1247213
4878,5391	-0,1248009
4879,0215	-0,1248717
4879,5034	-0,1249451
4879,9854	-0,1250263
4880,4678	-0,1251106
4880,9497	-0,1251847
4881,4316	-0,1252345
4881,9141	-0,1252528
4882,396	-0,1252434
4882,8784	-0,1252185
4883,3604	-0,1251913
4883,8423	-0,1251681
4884,3247	-0,1251445
4884,8066	-0,1251091
4885,2886	-0,1250515
4885,771	-0,1249712
4886,2529	-0,1248803
4886,7354	-0,1247994
4887,2173	-0,1247474
4887,6992	-0,1247327
4888,1816	-0,1247494
4888,6636	-0,1247818
4889,1455	-0,1248142
4889,6279	-0,1248395
4890,1099	-0,1248618
4890,5923	-0,1248915
4891,0742	-0,1249375
4891,5562	-0,125
4892,0386	-0,1250697
4892,5205	-0,1251323
4893,0024	-0,1251758
4893,4849	-0,1251968
4893,9668	-0,1252016
4894,4492	-0,1252024
4894,9312	-0,1252094
4895,4131	-0,125224
4895,8955	-0,1252353
4896,3774	-0,1252246
4896,8594	-0,1251744
4897,3418	-0,1250801
4897,8237	-0,1249567
4898,3062	-0,1248373
4898,7881	-0,1247621
4899,27	-0,1247626
4899,7524	-0,1248499
4900,2344	-0,1250108
4900,7163	-0,125215
4901,1987	-0,1254261
4901,6807	-0,1256132
4902,1631	-0,1257559
4902,645	-0,1258438
4903,127	-0,1258726
4903,6094	-0,1258429
4904,0913	-0,1257603
4904,5732	-0,1256373
4905,0557	-0,1254936
4905,5376	-0,1253528
4906,02	-0,1252364
4906,502	-0,1251582
4906,9839	-0,1251208
4907,4663	-0,1251167
4907,9482	-0,1251309
4908,4302	-0,1251472
4908,9126	-0,1251527
4909,3945	-0,1251424
4909,877	-0,1251207
4910,3589	-0,1250998
4910,8408	-0,1250951
4911,3232	-0,1251187
4911,8052	-0,1251751
4912,2871	-0,12526
4912,7695	-0,1253632
4913,2515	-0,1254743
4913,7339	-0,1255856
4914,2158	-0,1256924
4914,6978	-0,1257906
4915,1802	-0,1258733
4915,6621	-0,1259299
4916,144	-0,1259483
4916,6265	-0,125919
4917,1084	-0,1258393
4917,5908	-0,1257168
4918,0728	-0,1255701
4918,5547	-0,1254262
4919,0371	-0,125314
4919,519	-0,1252552
4920,001	-0,1252556
4920,4834	-0,1253021
4920,9653	-0,1253664
4921,4478	-0,1254167
4921,9297	-0,1254293
4922,4116	-0,1253963
4922,894	-0,125325
4923,376	-0,125231
4923,8579	-0,1251309
4924,3403	-0,1250379
4924,8223	-0,1249634
4925,3047	-0,1249183
4925,7866	-0,1249135
4926,2686	-0,1249557
4926,751	-0,1250423
4927,2329	-0,1251586
4927,7148	-0,1252809
4928,1973	-0,1253856
4928,6792	-0,1254587
4929,1616	-0,1255017
4929,6436	-0,1255298
4930,1255	-0,1255622
4930,6079	-0,1256094
4931,0898	-0,1256646
4931,5718	-0,1257037
4932,0542	-0,1256962
4932,5361	-0,1256209
4933,0186	-0,1254783
4933,5005	-0,125293
4933,9824	-0,1251043
4934,4648	-0,1249498
4934,9468	-0,1248519
4935,4287	-0,1248139
4935,9111	-0,1248267
4936,3931	-0,12488
4936,8755	-0,1249703
4937,3574	-0,1250997
4937,8394	-0,1252679
4938,3218	-0,1254624
4938,8037	-0,1256563
4939,2856	-0,125815
4939,7681	-0,1259101
4940,25	-0,1259314
4940,7324	-0,1258898
4941,2144	-0,1258101
4941,6963	-0,1257171
4942,1787	-0,1256242
4942,6606	-0,1255309
4943,1426	-0,1254306
4943,625	-0,1253228
4944,1069	-0,1252199
4944,5894	-0,1251455
4945,0713	-0,1251229
4945,5532	-0,1251626
4946,0356	-0,1252554
4946,5176	-0,1253751
4946,9995	-0,1254905
4947,4819	-0,1255778
4947,9639	-0,1256278
4948,4463	-0,125645
4948,9282	-0,1256382
4949,4102	-0,1256118
4949,8926	-0,1255607
4950,3745	-0,1254735
4950,8564	-0,1253425
4951,3389	-0,1251749
4951,8208	-0,124997
4952,3032	-0,1248488
4952,7852	-0,1247695
4953,2671	-0,124781
4953,7495	-0,1248784
4954,2314	-0,1250326
[truncated: 3,240 more rows]
