# Supplementary material for: Thermostable chaperone-based polypeptide biosynthesis: Enfuvirtide model product quality and protocol-related impurities
Source: PLoS One. 2023 Jun 8;18(6):e0286752. doi: 10.1371/journal.pone.0286752 (PMC10249821; doi:10.1371/journal.pone.0286752)
Supplement: S2 File — (ZIP) [file pone.0286752.s002.zip › NIR ATR/Xsolution.csv]

TITLE
DATA TYPE	INFRARED SPECTRUM
ORIGIN	JASCO
OWNER
DATE	23/03/14
TIME	12:12:58
SPECTROMETER/DATA SYSTEM
LOCALE	1049
RESOLUTION
DELTAX	0,482117
XUNITS	1/CM
YUNITS	ABSORBANCE
FIRSTX	3999,6404
LASTX	6500,3799
NPOINTS	5188
FIRSTY	0,10702
MAXY	0,11089
MINY	0,00309
XYDATA
3999,6404	0,1070275
4000,1226	0,1079857
4000,6047	0,1082475
4001,0867	0,1081085
4001,5688	0,1077902
4002,051	0,1074501
4002,5332	0,1071925
4003,0151	0,1070775
4003,4973	0,1071297
4003,9795	0,1073465
4004,4617	0,1077049
4004,9436	0,1081683
4005,4258	0,1086921
4005,908	0,1092287
4006,3901	0,1097319
4006,8721	0,1104409
4007,3542	0,1107564
4007,8364	0,1108925
4008,3186	0,1108563
4008,8005	0,1106611
4009,2827	0,1103216
4009,7649	0,10986
4010,2471	0,1093165
4010,729	0,1087538
4011,2112	0,1082469
4011,6934	0,1078593
4012,1755	0,1076177
4012,6575	0,1075027
4013,1396	0,107464
4013,6218	0,1074525
4014,104	0,107452
4014,5859	0,1074886
4015,0681	0,1076141
4015,5503	0,1078706
4016,0325	0,1082606
4016,5144	0,1087371
4016,9966	0,1092162
4017,4788	0,1096027
4017,9609	0,1098142
4018,4429	0,1098006
4018,925	0,1095545
4019,4072	0,1091154
4019,8894	0,1085644
4020,3713	0,1080088
4020,8535	0,1075584
4021,3357	0,1072986
4021,8179	0,1072699
4022,2998	0,1074595
4022,782	0,1078074
4023,2642	0,1082239
4023,7463	0,1086127
4024,2283	0,1088938
4024,7104	0,1090204
4025,1926	0,1089849
4025,6748	0,108814
4026,1567	0,1085558
4026,6389	0,1082655
4027,1211	0,1079948
4027,6033	0,1077878
4028,0852	0,1076758
4028,5674	0,1076698
4029,0496	0,1077508
4029,5317	0,1078671
4030,0137	0,1079452
4030,4958	0,1079176
4030,978	0,107755
4031,4602	0,107485
4031,9421	0,1071845
4032,4243	0,1069459
4032,9065	0,1068362
4033,3887	0,1068688
4033,8706	0,1070032
4034,3528	0,1071691
4034,835	0,1073005
4035,3171	0,1073613
4035,7991	0,1073499
4036,2813	0,1072846
4036,7634	0,1071823
4037,2456	0,1070449
4037,7275	0,1068635
4038,2097	0,1066392
4038,6919	0,1064035
4039,1741	0,1062255
4039,656	0,1061944
4040,1382	0,1063853
4040,6204	0,1068238
4041,1025	0,1074691
4041,5845	0,1082215
4042,0667	0,108954
4042,5488	0,1095494
4043,031	0,1099293
4043,5129	0,110063
4043,9951	0,109959
4044,4773	0,1096486
4044,9595	0,1091742
4045,4414	0,1085853
4045,9236	0,1079426
4046,4058	0,1073191
4046,8879	0,1067937
4047,3699	0,1064332
4047,8521	0,1062711
4048,3342	0,1062929
4048,8164	0,1064382
4049,2983	0,1066206
4049,7805	0,1067601
4050,2627	0,1068124
4050,7449	0,1067811
4051,2268	0,1067072
4051,709	0,1066413
4052,1912	0,106614
4052,6733	0,1066206
4053,1553	0,1066267
4053,6375	0,1065897
4054,1196	0,1064837
4054,6018	0,1063144
4055,0837	0,106117
4055,5659	0,1059403
4056,0481	0,1058276
4056,5303	0,1058043
4057,0122	0,1058755
4057,4944	0,1060318
4057,9766	0,1062556
4058,4587	0,1065238
4058,9407	0,1068081
4059,4229	0,1070757
4059,905	0,1072929
4060,3872	0,1074317
4060,8691	0,1074773
4061,3513	0,1074313
4061,8335	0,1073109
4062,3157	0,1071429
4062,7976	0,106957
4063,2798	0,1067771
4063,762	0,1066164
4064,2441	0,1064746
4064,7261	0,1063415
4065,2083	0,1062041
4065,6904	0,1060561
4066,1726	0,1059045
4066,6545	0,1057696
4067,1367	0,1056789
4067,6189	0,1056556
4068,1011	0,1057097
4068,583	0,1058337
4069,0652	0,1060056
4069,5474	0,1061956
4070,0295	0,1063735
4070,5115	0,1065134
4070,9937	0,1065956
4071,4758	0,1066073
4071,958	0,1065444
4072,4399	0,1064157
4072,9221	0,1062458
4073,4043	0,1060747
4073,8865	0,1059511
4074,3684	0,1059193
4074,8506	0,1060061
4075,3328	0,106211
4075,8149	0,1065062
4076,2969	0,1068444
4076,7791	0,1071717
4077,2612	0,1074406
4077,7434	0,1076189
4078,2253	0,1076934
4078,7075	0,1076682
4079,1897	0,1075584
4079,6719	0,107383
4080,1538	0,1071584
4080,636	0,1068972
4081,1182	0,1066111
4081,6003	0,1063165
4082,0823	0,1060386
4082,5645	0,1058087
4083,0466	0,1056561
4083,5288	0,1055988
4084,0107	0,1056388
4084,4929	0,1057634
4084,9751	0,1059515
4085,4573	0,1061791
4085,9392	0,1064206
4086,4214	0,1066471
4086,9036	0,1068269
4087,3857	0,1069306
4087,8677	0,1069403
4088,3499	0,1068572
4088,832	0,1067027
4089,3142	0,1065122
4089,7961	0,106323
4090,2783	0,1061644
4090,7605	0,1060512
4091,2427	0,105983
4091,7246	0,1059477
4092,2068	0,1059275
4092,689	0,1059058
4093,1711	0,1058732
4093,6531	0,1058314
4094,1353	0,1057915
4094,6174	0,1057677
4095,0996	0,1057688
4095,5815	0,1057927
4096,064	0,1058278
4096,5459	0,1058598
4097,0278	0,1058796
4097,5103	0,1058864
4097,9922	0,1058848
4098,4741	0,1058775
4098,9565	0,1058617
4099,4385	0,1058319
4099,9209	0,1057883
4100,4028	0,1057436
4100,8848	0,1057236
4101,3672	0,1057572
4101,8491	0,1058626
4102,3311	0,106037
4102,8135	0,1062557
4103,2954	0,1064809
4103,7778	0,1066756
4104,2598	0,106815
4104,7417	0,1068901
4105,2241	0,1069038
4105,7061	0,1068626
4106,188	0,10677
4106,6704	0,1066247
4107,1523	0,1064251
4107,6348	0,106176
4108,1167	0,1058938
4108,5986	0,1056075
4109,0811	0,1053526
4109,563	0,105161
4110,0449	0,1050515
4110,5273	0,1050248
4111,0093	0,1050665
4111,4917	0,1051555
4111,9736	0,1052725
4112,4556	0,1054049
4112,938	0,1055438
4113,4199	0,105679
4113,9019	0,1057948
4114,3843	0,105872
4114,8662	0,1058952
4115,3486	0,1058595
4115,8306	0,1057732
4116,3125	0,1056543
4116,7949	0,1055223
4117,2769	0,1053922
4117,7588	0,1052735
4118,2412	0,1051729
4118,7231	0,1050983
4119,2056	0,1050594
4119,6875	0,1050634
4120,1694	0,1051113
4120,6519	0,1051953
4121,1338	0,1053019
4121,6157	0,1054171
4122,0981	0,1055297
4122,5801	0,1056308
4123,0625	0,1057107
4123,5444	0,1057554
4124,0264	0,1057477
4124,5088	0,1056729
4124,9907	0,1055255
4125,4727	0,1053149
4125,9551	0,1050656
4126,437	0,1048118
4126,9194	0,1045904
4127,4014	0,104433
4127,8833	0,1043609
4128,3657	0,1043831
4128,8477	0,1044972
4129,3296	0,1046909
4129,812	0,1049451
4130,2939	0,1052339
4130,7764	0,1055263
4131,2583	0,105787
4131,7402	0,1059803
4132,2227	0,106078
4132,7046	0,1060675
4133,1865	0,105957
4133,6689	0,1057753
4134,1509	0,1055634
4134,6333	0,1053629
4135,1152	0,1052064
4135,5972	0,1051119
4136,0796	0,1050843
4136,5615	0,1051186
4137,0435	0,1052035
4137,5259	0,1053225
4138,0078	0,105454
4138,4902	0,1055741
4138,9722	0,1056608
4139,4541	0,1057009
4139,9365	0,105694
4140,4185	0,105652
4140,9004	0,1055922
4141,3828	0,1055287
4141,8647	0,1054657
4142,3472	0,1053961
4142,8291	0,1053073
4143,311	0,10519
4143,7935	0,105046
4144,2754	0,1048903
4144,7573	0,1047471
4145,2397	0,1046403
4145,7217	0,1045848
4146,2041	0,1045813
4146,686	0,1046171
4147,168	0,1046714
4147,6504	0,1047232
4148,1323	0,1047574
4148,6143	0,1047682
4149,0967	0,1047587
4149,5786	0,1047378
4150,061	0,1047168
4150,543	0,1047052
4151,0249	0,10471
4151,5073	0,1047344
4151,9893	0,1047784
4152,4712	0,1048384
4152,9536	0,1049055
4153,4355	0,1049655
4153,918	0,1050012
4154,3999	0,1049981
4154,8818	0,1049514
4155,3643	0,104871
4155,8462	0,1047796
4156,3281	0,104705
4156,8105	0,1046698
4157,2925	0,1046825
4157,7749	0,1047356
4158,2568	0,1048092
4158,7388	0,1048785
4159,2212	0,1049205
4159,7031	0,1049189
4160,1851	0,1048663
4160,6675	0,1047647
4161,1494	0,1046249
4161,6318	0,104465
4162,1138	0,1043069
4162,5957	0,1041727
4163,0781	0,1040803
4163,5601	0,1040408
4164,042	0,1040564
4164,5244	0,1041196
4165,0063	0,1042132
4165,4888	0,1043125
4165,9707	0,1043901
4166,4526	0,1044231
4166,9351	0,1044001
4167,417	0,1043251
4167,8989	0,1042159
4168,3813	0,1040989
4168,8633	0,1040012
4169,3457	0,1039443
4169,8276	0,1039399
4170,3096	0,1039884
4170,792	0,1040795
4171,2739	0,1041956
4171,7559	0,1043159
4172,2383	0,1044223
4172,7202	0,1045047
4173,2026	0,1045617
4173,6846	0,1045975
4174,1665	0,1046166
4174,6489	0,1046182
4175,1309	0,1045959
4175,6128	0,1045421
4176,0952	0,1044559
4176,5771	0,1043471
4177,0596	0,1042366
4177,5415	0,1041491
4178,0234	0,1041037
4178,5059	0,104105
4178,9878	0,1041407
4179,4697	0,1041848
4179,9521	0,1042081
4180,4341	0,1041899
4180,9165	0,1041262
4181,3984	0,1040322
4181,8804	0,1039354
4182,3628	0,1038637
4182,8447	0,1038339
4183,3267	0,1038462
4183,8091	0,103886
4184,291	0,1039325
4184,7734	0,1039677
4185,2554	0,1039806
4185,7373	0,1039667
4186,2197	0,1039248
4186,7017	0,103855
4187,1836	0,1037608
4187,666	0,1036526
4188,1479	0,1035497
4188,6304	0,1034774
4189,1123	0,103459
4189,5942	0,1035069
4190,0767	0,1036159
4190,5586	0,1037623
4191,0405	0,1039104
4191,5229	0,1040237
4192,0049	0,1040776
4192,4873	0,1040687
4192,9692	0,1040156
4193,4512	0,1039512
4193,9336	0,1039083
4194,4155	0,1039057
4194,8975	0,1039401
4195,3799	0,1039895
4195,8618	0,1040225
4196,3442	0,1040121
4196,8262	0,1039444
4197,3081	0,1038219
4197,7905	0,1036619
4198,2725	0,1034908
4198,7544	0,1033389
4199,2368	0,1032337
4199,7188	0,1031947
4200,2012	0,1032298
4200,6831	0,1033338
4201,165	0,1034899
4201,6475	0,103674
4202,1294	0,1038581
4202,6113	0,1040142
4203,0938	0,1041181
4203,5757	0,1041544
4204,0581	0,1041206
4204,54	0,1040291
4205,022	0,1039031
4205,5044	0,1037695
4205,9863	0,1036514
4206,4683	0,1035634
4206,9507	0,1035126
4207,4326	0,1035012
4207,915	0,1035274
4208,397	0,103585
4208,8789	0,103661
4209,3613	0,103737
4209,8433	0,103794
4210,3252	0,1038185
4210,8076	0,1038065
4211,2896	0,103761
4211,772	0,1036884
4212,2539	0,1035935
4212,7358	0,1034797
4213,2183	0,1033516
4213,7002	0,1032188
4214,1821	0,1030969
4214,6646	0,1030051
4215,1465	0,1029615
4215,6289	0,1029775
4216,1108	0,1030534
4216,5928	0,1031757
4217,0752	0,1033191
4217,5571	0,1034518
4218,0391	0,1035461
4218,5215	0,1035872
4219,0034	0,1035783
4219,4858	0,1035368
4219,9678	0,1034847
4220,4497	0,1034394
4220,9321	0,1034074
4221,4141	0,1033862
4221,896	0,1033687
4222,3784	0,1033483
4222,8604	0,1033198
4223,3428	0,103278
4223,8247	0,103217
4224,3066	0,1031313
4224,7891	0,1030198
4225,271	0,1028892
4225,7529	0,1027552
4226,2354	0,1026399
4226,7173	0,1025659
4227,1997	0,1025496
4227,6816	0,1025953
4228,1636	0,1026931
4228,646	0,1028216
4229,1279	0,1029547
4229,6099	0,1030704
4230,0923	0,1031568
4230,5742	0,1032134
4231,0566	0,1032475
4231,5386	0,1032679
4232,0205	0,1032806
4232,5029	0,1032876
4232,9849	0,1032878
4233,4668	0,1032782
4233,9492	0,1032543
4234,4312	0,103209
4234,9136	0,1031342
4235,3955	0,1030234
4235,8774	0,1028752
4236,3599	0,1026954
4236,8418	0,1024958
4237,3237	0,1022915
4237,8062	0,1020987
4238,2881	0,1019345
4238,7705	0,1018183
4239,2524	0,1017705
4239,7344	0,1018084
4240,2168	0,1019385
4240,6987	0,1021496
4241,1807	0,1024112
4241,6631	0,1026802
4242,145	0,1029116
4242,6274	0,1030705
4243,1094	0,1031387
4243,5913	0,1031141
4244,0737	0,1030067
4244,5557	0,1028323
4245,0376	0,102611
4245,52	0,1023677
4246,002	0,1021337
4246,4844	0,1019443
4246,9663	0,1018316
4247,4482	0,1018139
4247,9307	0,1018877
4248,4126	0,1020269
4248,8945	0,1021904
4249,377	0,1023368
4249,8589	0,1024383
4250,3413	0,102488
4250,8232	0,1024973
4251,3052	0,1024865
4251,7876	0,1024727
4252,2695	0,1024626
4252,7515	0,1024534
4253,2339	0,1024384
4253,7158	0,1024148
4254,1982	0,1023869
4254,6802	0,1023629
4255,1621	0,1023481
4255,6445	0,1023395
4256,1265	0,1023265
4256,6084	0,1022971
4257,0908	0,102247
4257,5728	0,1021852
4258,0552	0,1021311
4258,5371	0,1021047
4259,019	0,1021157
4259,5015	0,1021569
4259,9834	0,1022076
4260,4653	0,1022439
4260,9478	0,1022506
4261,4297	0,1022283
4261,9121	0,1021907
4262,394	0,1021566
4262,876	0,1021402
4263,3584	0,1021463
4263,8403	0,1021719
4264,3223	0,1022109
4264,8047	0,1022582
4265,2866	0,1023092
4265,769	0,1023564
4266,251	0,1023857
4266,7329	0,1023781
4267,2153	0,1023149
4267,6973	0,1021871
4268,1792	0,102001
4268,6616	0,1017783
4269,1436	0,1015499
4269,626	0,1013473
4270,1079	0,1011952
4270,5898	0,1011088
4271,0723	0,1010948
4271,5542	0,1011538
4272,0361	0,1012803
4272,5186	0,1014622
4273,0005	0,1016779
4273,4829	0,1018972
4273,9648	0,1020853
4274,4468	0,1022111
4274,9292	0,1022555
4275,4111	0,102217
4275,8931	0,1021118
4276,3755	0,1019667
4276,8574	0,1018112
4277,3398	0,1016692
4277,8218	0,101556
4278,3037	0,1014789
4278,7861	0,1014402
4279,2681	0,1014389
4279,75	0,1014694
4280,2324	0,1015203
4280,7144	0,1015754
4281,1968	0,1016166
4281,6787	0,1016295
4282,1606	0,1016077
4282,6431	0,1015523
4283,125	0,1014687
4283,6069	0,1013628
4284,0894	0,1012395
4284,5713	0,1011041
4285,0537	0,1009643
4285,5356	0,100832
4286,0176	0,1007208
4286,5	0,1006439
4286,9819	0,1006105
4287,4639	0,1006248
4287,9463	0,1006853
4288,4282	0,1007849
4288,9106	0,1009106
4289,3926	0,1010452
4289,8745	0,1011706
4290,3569	0,1012718
4290,8389	0,1013405
4291,3208	0,1013753
4291,8032	0,1013799
4292,2852	0,1013607
4292,7676	0,1013257
4293,2495	0,1012848
4293,7314	0,1012496
4294,2139	0,1012306
4294,6958	0,1012332
4295,1777	0,1012544
4295,6602	0,1012837
4296,1421	0,1013076
4296,6245	0,1013147
4297,1064	0,1012991
4297,5884	0,1012602
4298,0708	0,101201
4298,5527	0,101126
4299,0347	0,1010415
4299,5171	0,1009548
4299,999	0,100873
4300,4814	0,1008003
4300,9634	0,1007367
4301,4453	0,1006795
4301,9277	0,1006276
4302,4097	0,1005857
4302,8916	0,1005635
4303,374	0,1005697
4303,856	0,1006049
4304,3384	0,1006577
4304,8203	0,1007093
4305,3022	0,1007423
4305,7847	0,100751
4306,2666	0,1007443
4306,7485	0,1007418
4307,231	0,1007636
4307,7129	0,1008206
4308,1953	0,1009095
4308,6772	0,1010149
4309,1592	0,1011164
4309,6416	0,1011962
4310,1235	0,1012443
4310,6055	0,1012584
4311,0879	0,1012405
4311,5698	0,101192
4312,0522	0,1011114
4312,5342	0,1009968
4313,0161	0,10085
4313,4985	0,1006818
4313,9805	0,1005123
4314,4624	0,1003663
4314,9448	0,100266
4315,4268	0,1002253
4315,9092	0,1002467
4316,3911	0,1003233
4316,873	0,1004421
4317,3555	0,1005871
4317,8374	0,1007405
4318,3193	0,1008835
4318,8018	0,1009984
4319,2837	0,1010702
4319,7661	0,1010889
4320,248	0,1010511
4320,73	0,1009606
4321,2124	0,1008282
4321,6943	0,1006717
4322,1763	0,100514
4322,6587	0,1003783
4323,1406	0,1002826
4323,623	0,1002349
4324,105	0,1002313
4324,5869	0,1002601
4325,0693	0,1003066
4325,5513	0,1003577
4326,0332	0,1004029
4326,5156	0,1004327
4326,9976	0,1004367
4327,48	0,100406
4327,9619	0,1003378
4328,4438	0,1002394
4328,9263	0,1001283
4329,4082	0,100028
4329,8901	0,0999599
4330,3726	0,0999375
4330,8545	0,0999629
4331,3369	0,1000284
4331,8188	0,1001189
4332,3008	0,1002147
4332,7832	0,100294
4333,2651	0,100337
4333,7471	0,1003294
4334,2295	0,1002675
4334,7114	0,1001604
4335,1938	0,1000281
4335,6758	0,0998975
4336,1577	0,0997956
4336,6401	0,0997434
4337,1221	0,0997522
4337,604	0,099821
4338,0864	0,0999366
4338,5684	0,1000761
4339,0508	0,1002115
4339,5327	0,1003155
4340,0146	0,1003687
4340,4971	0,100363
4340,979	0,1003028
4341,4609	0,1002029
4341,9434	0,1000841
4342,4253	0,0999689
4342,9077	0,0998766
4343,3896	0,09982
4343,8716	0,0998026
4344,354	0,0998175
4344,8359	0,0998507
4345,3179	0,0998859
4345,8003	0,099911
4346,2822	0,0999237
4346,7646	0,0999317
4347,2466	0,0999488
4347,7285	0,0999882
4348,2109	0,1000546
4348,6929	0,100141
4349,1748	0,1002294
4349,6572	0,1002969
4350,1392	0,1003225
4350,6216	0,1002935
4351,1035	0,1002073
4351,5854	0,1000701
4352,0679	0,0998935
4352,5498	0,0996928
4353,0317	0,0994858
4353,5142	0,0992922
4353,9961	0,0991322
4354,4785	0,0990216
4354,9604	0,0989668
4355,4424	0,0989627
4355,9248	0,0989934
4356,4067	0,0990379
4356,8887	0,0990771
4357,3711	0,0990992
4357,853	0,0991013
4358,3354	0,0990893
4358,8174	0,0990751
4359,2993	0,0990732
4359,7817	0,0990954
4360,2637	0,0991465
4360,7456	0,0992205
4361,228	0,0993005
4361,71	0,0993637
4362,1924	0,0993899
4362,6743	0,0993693
4363,1563	0,0993075
4363,6387	0,0992237
4364,1206	0,0991446
4364,6025	0,0990958
4365,085	0,0990938
4365,5669	0,0991408
4366,0493	0,0992247
4366,5313	0,0993232
4367,0132	0,0994111
4367,4956	0,0994679
4367,9775	0,0994815
4368,4595	0,0994476
4368,9419	0,0993659
4369,4238	0,0992368
4369,9063	0,099062
4370,3882	0,0988486
4370,8701	0,0986138
4371,3525	0,098385
4371,8345	0,0981938
4372,3164	0,0980651
4372,7988	0,0980088
4373,2808	0,0980167
4373,7632	0,0980691
4374,2451	0,0981461
4374,7271	0,0982394
4375,2095	0,0983563
4375,6914	0,0985151
4376,1733	0,0987319
4376,6558	0,0990064
4377,1377	0,0993136
4377,6201	0,0996056
4378,1021	0,0998255
4378,584	0,0999254
4379,0664	0,099881
4379,5483	0,0996973
4380,0303	0,0994042
4380,5127	0,0990462
4380,9946	0,0986726
4381,4771	0,098331
4381,959	0,0980626
4382,4409	0,0978978
4382,9233	0,0978505
4383,4053	0,0979129
4383,8872	0,0980557
4384,3696	0,0982339
4384,8516	0,0983986
4385,334	0,09851
4385,8159	0,0985466
4386,2979	0,0985091
4386,7803	0,0984175
4387,2622	0,0983039
4387,7441	0,0982015
4388,2266	0,0981344
4388,7085	0,0981107
4389,1909	0,0981214
4389,6729	0,0981455
4390,1548	0,0981594
4390,6372	0,0981456
4391,1191	0,0980979
4391,6011	0,0980218
4392,0835	0,097932
4392,5654	0,097849
4393,0479	0,0977952
4393,5298	0,0977906
4394,0117	0,0978468
4394,4941	0,0979615
4394,9761	0,0981171
4395,458	0,0982846
4395,9404	0,0984321
4396,4224	0,0985341
4396,9048	0,0985771
4397,3867	0,0985589
4397,8687	0,0984848
4398,3511	0,0983626
4398,833	0,0982012
4399,3149	0,0980103
4399,7974	0,0978017
4400,2793	0,0975893
4400,7617	0,0973885
4401,2437	0,0972143
4401,7256	0,0970818
4402,208	0,0970046
4402,6899	0,0969933
4403,1719	0,0970508
4403,6543	0,0971675
4404,1362	0,0973194
4404,6187	0,0974714
4405,1006	0,0975856
4405,5825	0,0976321
4406,0649	0,0975969
4406,5469	0,0974843
4407,0288	0,0973139
4407,5112	0,0971145
4407,9932	0,096917
4408,4756	0,0967511
4408,9575	0,0966412
4409,4395	0,0966053
4409,9219	0,0966512
4410,4038	0,0967742
4410,8857	0,0969555
4411,3682	0,0971638
4411,8501	0,0973616
4412,3325	0,097513
4412,8145	0,0975927
4413,2964	0,0975923
4413,7788	0,0975212
4414,2607	0,0974029
4414,7427	0,0972667
4415,2251	0,0971393
4415,707	0,0970389
4416,1895	0,0969737
4416,6714	0,0969442
4417,1533	0,0969462
4417,6357	0,0969736
4418,1177	0,097018
4418,5996	0,0970682
4419,082	0,0971104
4419,564	0,0971309
4420,0464	0,09712
4420,5283	0,0970755
4421,0103	0,0970028
4421,4927	0,0969115
4421,9746	0,0968122
4422,4565	0,0967141
4422,939	0,0966241
4423,4209	0,0965486
4423,9033	0,0964929
4424,3853	0,0964597
4424,8672	0,0964461
4425,3496	0,0964428
4425,8315	0,0964366
4426,3135	0,0964158
4426,7959	0,0963756
4427,2778	0,096321
4427,7603	0,0962643
4428,2422	0,0962184
4428,7241	0,0961907
4429,2065	0,0961797
4429,6885	0,0961776
4430,1704	0,0961753
4430,6528	0,0961685
4431,1348	0,0961592
4431,6172	0,096152
4432,0991	0,0961485
4432,5811	0,0961434
4433,0635	0,0961257
4433,5454	0,0960849
4434,0273	0,0960194
4434,5098	0,0959397
4434,9917	0,0958662
4435,4741	0,0958197
4435,9561	0,0958121
4436,438	0,0958404
4436,9204	0,0958897
4437,4023	0,0959398
4437,8843	0,0959742
4438,3667	0,0959843
4438,8486	0,0959695
4439,3311	0,0959331
4439,813	0,0958799
4440,2949	0,0958151
4440,7773	0,0957467
4441,2593	0,0956865
4441,7412	0,0956487
4442,2236	0,0956462
4442,7056	0,0956846
4443,188	0,0957596
4443,6699	0,0958565
4444,1519	0,0959545
4444,6343	0,0960326
4445,1162	0,0960747
4445,5981	0,0960738
4446,0806	0,0960316
4446,5625	0,0959568
4447,0449	0,0958614
4447,5269	0,0957577
4448,0088	0,0956572
4448,4912	0,0955692
4448,9731	0,0955014
4449,4551	0,0954572
4449,9375	0,0954343
4450,4194	0,0954228
4450,9019	0,0954081
4451,3838	0,095377
4451,8657	0,0953245
4452,3481	0,0952571
4452,8301	0,0951909
4453,312	0,0951433
4453,7944	0,0951247
4454,2764	0,0951351
4454,7588	0,0951652
4455,2407	0,095203
4455,7227	0,0952386
4456,2051	0,0952659
4456,687	0,0952819
4457,1689	0,0952846
4457,6514	0,0952736
4458,1333	0,0952511
4458,6157	0,095222
4459,0977	0,0951914
4459,5796	0,095161
4460,062	0,095126
4460,5439	0,0950774
4461,0259	0,0950066
4461,5083	0,0949112
4461,9902	0,0947976
4462,4727	0,0946793
4462,9546	0,0945728
4463,4365	0,0944931
4463,9189	0,0944518
4464,4009	0,0944559
4464,8828	0,0945091
4465,3652	0,0946114
4465,8472	0,0947582
4466,3296	0,0949394
4466,8115	0,0951387
4467,2935	0,0953339
4467,7759	0,0955005
4468,2578	0,0956164
4468,7397	0,0956673
4469,2222	0,0956505
4469,7041	0,095574
4470,1865	0,0954514
4470,6685	0,0952936
4471,1504	0,0951045
4471,6328	0,094882
4472,1147	0,0946252
4472,5967	0,0943438
4473,0791	0,0940625
4473,561	0,0938175
4474,0435	0,0936456
4474,5254	0,0935709
4475,0073	0,0935966
4475,4897	0,0937048
4475,9717	0,0938643
4476,4536	0,0940423
4476,936	0,0942145
4477,418	0,0943686
4477,9004	0,0945023
4478,3823	0,0946174
4478,8643	0,094714
4479,3467	0,0947894
4479,8286	0,0948401
4480,3105	0,0948662
4480,793	0,0948726
4481,2749	0,0948667
4481,7573	0,094852
4482,2393	0,0948227
4482,7212	0,0947635
4483,2036	0,0946567
4483,6855	0,0944936
4484,1675	0,0942836
4484,6499	0,0940573
4485,1318	0,0938594
4485,6143	0,0937341
4486,0962	0,0937113
4486,5781	0,0937958
4487,0605	0,0939664
4487,5425	0,0941827
4488,0244	0,0943962
4488,5068	0,0945624
4488,9888	0,0946492
4489,4712	0,0946406
4489,9531	0,0945377
4490,4351	0,0943558
4490,9175	0,0941208
4491,3994	0,0938657
4491,8813	0,0936241
4492,3638	0,0934248
4492,8457	0,0932853
4493,3281	0,0932079
4493,8101	0,0931791
4494,292	0,0931743
4494,7744	0,093166
4495,2563	0,0931326
4495,7383	0,0930662
4496,2207	0,0929746
4496,7026	0,092878
4497,1851	0,0928006
4497,667	0,0927616
4498,1489	0,0927677
4498,6313	0,0928119
4499,1133	0,0928767
4499,5952	0,0929425
4500,0776	0,0929946
4500,5596	0,0930279
4501,042	0,093047
4501,5239	0,0930625
4502,0059	0,0930863
4502,4883	0,0931268
4502,9702	0,0931865
4503,4521	0,0932608
4503,9346	0,0933389
4504,4165	0,0934059
4504,8989	0,0934462
4505,3809	0,0934469
4505,8628	0,0934022
4506,3452	0,0933154
4506,8271	0,0932002
4507,3091	0,0930781
4507,7915	0,0929725
4508,2734	0,0929013
4508,7559	0,0928698
4509,2378	0,0928681
4509,7197	0,0928747
4510,2021	0,0928661
4510,6841	0,0928266
4511,166	0,0927555
4511,6484	0,0926682
4512,1304	0,0925895
4512,6128	0,0925448
4513,0947	0,0925509
4513,5767	0,0926109
4514,0591	0,0927124
4514,541	0,0928315
4515,0229	0,0929382
4515,5054	0,0930043
4515,9873	0,0930109
4516,4697	0,0929526
4516,9517	0,0928391
4517,4336	0,092692
4517,916	0,0925402
4518,3979	0,0924141
4518,8799	0,0923397
4519,3623	0,0923323
4519,8442	0,0923917
4520,3267	0,0924996
4520,8086	0,0926231
4521,2905	0,0927234
4521,7729	0,0927688
4522,2549	0,0927437
4522,7368	0,0926516
4523,2192	0,0925099
4523,7012	0,0923408
4524,1836	0,0921637
4524,6655	0,0919929
4525,1475	0,0918395
4525,6299	0,0917141
4526,1118	0,0916264
4526,5938	0,0915831
4527,0762	0,0915836
4527,5581	0,0916194
4528,0405	0,0916754
4528,5225	0,0917345
4529,0044	0,0917806
4529,4868	0,0918011
4529,9688	0,0917868
4530,4507	0,0917322
4530,9331	0,0916353
4531,415	0,0914998
4531,8975	0,0913363
4532,3794	0,0911635
4532,8613	0,0910073
4533,3438	0,0908965
4533,8257	0,0908564
4534,3076	0,0909001
4534,79	0,0910229
4535,272	0,0912011
4535,7544	0,0913976
4536,2363	0,0915725
4536,7183	0,0916955
4537,2007	0,0917525
4537,6826	0,0917465
4538,1646	0,0916919
4538,647	0,091606
4539,1289	0,0915035
4539,6113	0,0913945
4540,0933	0,0912864
4540,5752	0,0911867
4541,0576	0,0911035
4541,5396	0,0910441
4542,0215	0,0910122
4542,5039	0,0910063
4542,9858	0,0910212
4543,4683	0,0910516
4543,9502	0,0910951
4544,4321	0,0911537
4544,9146	0,0912309
4545,3965	0,0913279
4545,8784	0,0914386
4546,3608	0,0915491
4546,8428	0,0916403
4547,3252	0,0916931
4547,8071	0,0916952
4548,2891	0,0916441
4548,7715	0,0915478
4549,2534	0,0914207
4549,7354	0,0912796
4550,2178	0,0911406
4550,6997	0,0910164
4551,1821	0,0909168
4551,6641	0,0908483
4552,146	0,0908131
4552,6284	0,0908093
4553,1104	0,0908317
4553,5923	0,0908736
4554,0747	0,0909294
4554,5566	0,0909957
4555,0391	0,0910695
4555,521	0,0911451
4556,0029	0,0912123
4556,4854	0,0912565
4556,9673	0,0912632
4557,4492	0,0912227
4557,9316	0,0911345
4558,4136	0,0910071
4558,896	0,0908559
4559,3779	0,0906987
4559,8599	0,0905519
4560,3423	0,0904286
4560,8242	0,0903376
4561,3062	0,0902849
4561,7886	0,0902739
4562,2705	0,0903064
4562,7529	0,0903808
4563,2349	0,090491
4563,7168	0,0906241
4564,1992	0,0907618
4564,6812	0,090884
4565,1631	0,0909743
4565,6455	0,0910252
4566,1274	0,0910392
4566,6099	0,0910249
4567,0918	0,0909909
4567,5737	0,0909422
4568,0562	0,0908793
4568,5381	0,0908024
4569,02	0,0907154
4569,5024	0,0906275
4569,9844	0,0905507
4570,4668	0,0904954
4570,9487	0,090467
4571,4307	0,0904651
4571,9131	0,0904852
4572,395	0,0905209
4572,877	0,0905637
4573,3594	0,090602
4573,8413	0,0906203
4574,3237	0,0906011
4574,8057	0,0905307
4575,2876	0,090406
4575,77	0,0902393
4576,252	0,0900584
4576,7339	0,0898995
4577,2163	0,0897967
4577,6982	0,0897716
4578,1807	0,0898277
4578,6626	0,0899514
4579,1445	0,0901178
4579,627	0,0902988
4580,1089	0,0904676
4580,5908	0,0906019
4581,0732	0,0906838
4581,5552	0,090702
4582,0376	0,0906549
4582,5195	0,0905545
4583,0015	0,0904263
4583,4839	0,0903032
4583,9658	0,0902148
4584,4478	0,0901753
4584,9302	0,0901771
4585,4121	0,090194
4585,8945	0,0901925
4586,3765	0,0901469
4586,8584	0,090051
4587,3408	0,0899214
4587,8228	0,0897906
4588,3047	0,0896938
4588,7871	0,0896555
4589,269	0,0896817
4589,7515	0,0897595
4590,2334	0,0898631
4590,7153	0,0899637
4591,1978	0,0900377
4591,6797	0,0900718
4592,1616	0,090064
4592,644	0,0900227
4593,126	0,0899638
4593,6084	0,0899069
4594,0903	0,089872
4594,5723	0,089874
4595,0547	0,0899182
4595,5366	0,089996
4596,0186	0,0900852
4596,501	0,0901537
4596,9829	0,0901695
4597,4653	0,0901118
4597,9473	0,0899804
4598,4292	0,0897983
4598,9116	0,0896048
4599,3936	0,0894422
4599,8755	0,0893407
4600,3579	0,0893095
4600,8398	0,0893363
4601,3223	0,0893962
4601,8042	0,0894628
4602,2861	0,0895183
4602,7686	0,0895575
4603,2505	0,0895851
4603,7324	0,0896109
4604,2148	0,0896446
4604,6968	0,0896921
4605,1792	0,0897557
4605,6611	0,0898338
4606,1431	0,089922
4606,6255	0,0900125
4607,1074	0,0900926
4607,5894	0,0901445
4608,0718	0,0901476
4608,5537	0,090084
4609,0361	0,0899472
4609,5181	0,0897484
4610	0,0895164
4610,4824	0,0892893
4610,9644	0,0891
4611,4463	0,0889643
4611,9287	0,0888772
4612,4106	0,0888207
4612,8931	0,0887778
4613,375	0,0887452
4613,8569	0,0887354
4614,3394	0,0887672
4614,8213	0,0888508
4615,3032	0,0889755
4615,7856	0,0891078
4616,2676	0,0892021
4616,75	0,089218
4617,2319	0,089137
4617,7139	0,0889709
4618,1963	0,0887583
4618,6782	0,088552
4619,1602	0,0884024
4619,6426	0,0883422
4620,1245	0,0883798
4620,6069	0,0885007
4621,0889	0,0886743
4621,5708	0,0888638
4622,0532	0,0890332
4622,5352	0,0891521
4623,0171	0,0891982
4623,4995	0,0891611
4623,9814	0,0890445
4624,4639	0,0888684
4624,9458	0,0886664
4625,4277	0,0884795
4625,9102	0,0883456
4626,3921	0,0882902
4626,874	0,0883197
4627,3564	0,0884201
4627,8384	0,0885615
4628,3208	0,0887068
4628,8027	0,0888227
4629,2847	0,0888888
4629,7671	0,0889023
4630,249	0,0888756
4630,731	0,0888283
4631,2134	0,0887767
4631,6953	0,0887258
4632,1777	0,0886684
4632,6597	0,0885904
4633,1416	0,0884797
4633,624	0,0883337
4634,106	0,088162
4634,5879	0,087984
4635,0703	0,0878225
4635,5522	0,0876956
4636,0347	0,087612
4636,5166	0,0875688
4636,9985	0,0875557
4637,481	0,0875614
4637,9629	0,0875814
4638,4448	0,08762
4638,9272	0,0876868
4639,4092	0,0877873
4639,8916	0,0879145
4640,3735	0,0880468
4640,8555	0,0881542
4641,3379	0,0882101
4641,8198	0,0882025
4642,3018	0,0881365
4642,7842	0,0880297
4643,2661	0,0879027
4643,7485	0,0877723
4644,2305	0,0876502
4644,7124	0,0875471
4645,1948	0,0874767
4645,6768	0,0874558
4646,1587	0,0874975
4646,6411	0,087602
4647,123	0,0877504
4647,6055	0,0879056
4648,0874	0,0880229
4648,5693	0,0880654
4649,0518	0,0880184
4649,5337	0,0878945
4650,0156	0,0877274
4650,498	0,0875569
4650,98	0,087412
4651,4624	0,0873016
4651,9443	0,0872163
4652,4263	0,0871398
4652,9087	0,0870631
4653,3906	0,0869913
4653,8726	0,0869416
4654,355	0,0869327
4654,8369	0,0869732
4655,3193	0,0870557
4655,8013	0,0871603
4656,2832	0,0872633
4656,7656	0,0873468
4657,2476	0,0874025
4657,7295	0,0874294
4658,2119	0,087427
4658,6938	0,0873911
4659,1763	0,0873143
4659,6582	0,0871931
4660,1401	0,0870363
4660,6226	0,0868691
4661,1045	0,0867295
4661,5864	0,0866568
4662,0688	0,0866777
4662,5508	0,0867969
4663,0332	0,0869954
4663,5151	0,0872371
4663,9971	0,0874791
4664,4795	0,0876825
4664,9614	0,0878183
4665,4434	0,0878713
4665,9258	0,08784
4666,4077	0,0877359
4666,8901	0,0875808
4667,3721	0,0874016
4667,854	0,0872246
4668,3364	0,0870684
4668,8184	0,0869393
4669,3003	0,0868317
4669,7827	0,0867318
4670,2646	0,0866256
4670,7471	0,0865069
4671,229	0,0863815
4671,7109	0,0862665
4672,1934	0,0861833
4672,6753	0,0861478
4673,1572	0,086162
4673,6396	0,0862135
4674,1216	0,0862805
4674,604	0,0863416
4675,0859	0,0863835
4675,5679	0,086403
4676,0503	0,086404
4676,5322	0,086393
4677,0142	0,0863764
4677,4966	0,0863624
4677,9785	0,0863617
4678,4609	0,0863864
4678,9429	0,0864435
4679,4248	0,0865276
4679,9072	0,0866176
4680,3892	0,0866797
4680,8711	0,0866787
4681,3535	0,086592
4681,8354	0,0864198
4682,3179	0,0861892
4682,7998	0,0859481
4683,2817	0,0857516
4683,7642	0,085645
4684,2461	0,08565
4684,728	0,0857583
4685,2104	0,0859364
4685,6924	0,0861378
4686,1748	0,086319
4686,6567	0,0864508
4687,1387	0,0865212
4687,6211	0,0865318
4688,103	0,0864902
4688,585	0,0864045
4689,0674	0,0862831
4689,5493	0,0861358
4690,0317	0,0859766
4690,5137	0,0858232
4690,9956	0,0856943
4691,478	0,0856058
4691,96	0,0855683
4692,4419	0,085585
4692,9243	0,0856522
4693,4063	0,0857598
4693,8887	0,0858925
4694,3706	0,0860316
4694,8525	0,0861566
4695,335	0,0862477
4695,8169	0,0862882
4696,2988	0,0862683
4696,7813	0,0861884
4697,2632	0,0860619
4697,7456	0,0859143
4698,2275	0,0857784
4698,7095	0,0856845
4699,1919	0,0856508
4699,6738	0,085677
4700,1558	0,0857442
4700,6382	0,0858227
4701,1201	0,0858823
4701,6025	0,0859022
4702,0845	0,0858757
4702,5664	0,0858086
4703,0488	0,0857122
4703,5308	0,0855969
4704,0127	0,0854679
4704,4951	0,0853263
4704,9771	0,0851741
4705,4595	0,0850189
4705,9414	0,0848757
4706,4233	0,0847625
4706,9058	0,0846952
4707,3877	0,0846821
4707,8696	0,0847225
4708,3521	0,0848096
4708,834	0,084934
4709,3164	0,0850845
4709,7983	0,085247
4710,2803	0,0854023
4710,7627	0,0855268
4711,2446	0,085598
4711,7266	0,0856022
4712,209	0,0855405
4712,6909	0,0854291
4713,1733	0,0852941
4713,6553	0,0851619
4714,1372	0,0850518
4714,6196	0,0849712
4715,1016	0,0849175
4715,5835	0,0848825
4716,0659	0,0848582
4716,5479	0,08484
4717,0303	0,0848276
4717,5122	0,0848227
4717,9941	0,084827
4718,4766	0,0848399
4718,9585	0,0848592
4719,4404	0,0848819
4719,9229	0,0849045
4720,4048	0,0849225
4720,8872	0,0849291
4721,3691	0,0849154
4721,8511	0,0848721
4722,3335	0,0847929
4722,8154	0,0846783
4723,2974	0,0845366
4723,7798	0,0843823
4724,2617	0,0842338
4724,7441	0,0841094
4725,2261	0,0840248
4725,708	0,0839913
4726,1904	0,0840147
4726,6724	0,0840947
4727,1543	0,0842244
4727,6367	0,0843901
4728,1187	0,0845715
4728,6011	0,0847422
4729,083	0,084873
4729,5649	0,0849368
4730,0474	0,0849165
4730,5293	0,0848107
4731,0112	0,0846358
4731,4937	0,0844214
4731,9756	0,0842026
4732,458	0,0840106
4732,9399	0,0838678
4733,4219	0,0837861
4733,9043	0,0837681
4734,3862	0,0838091
4734,8682	0,0838974
4735,3506	0,0840165
4735,8325	0,0841479
4736,3149	0,0842754
4736,7969	0,0843891
4737,2788	0,0844856
4737,7612	0,0845656
4738,2432	0,0846299
4738,7251	0,0846761
4739,2075	0,0846981
4739,6895	0,084687
4740,1719	0,084633
4740,6538	0,084528
4741,1357	0,0843688
4741,6182	0,0841614
4742,1001	0,0839239
4742,582	0,0836862
4743,0645	0,0834855
4743,5464	0,0833565
4744,0288	0,0833222
4744,5107	0,083387
4744,9927	0,0835358
4745,4751	0,083738
4745,957	0,0839547
4746,439	0,0841471
4746,9214	0,0842846
4747,4033	0,0843502
4747,8857	0,0843431
4748,3677	0,0842777
4748,8496	0,0841771
4749,332	0,0840662
4749,814	0,0839642
4750,2959	0,083881
4750,7783	0,0838177
4751,2603	0,0837689
4751,7427	0,0837268
4752,2246	0,0836835
4752,7065	0,0836322
4753,189	0,0835681
4753,6709	0,0834896
4754,1528	0,0834002
4754,6353	0,0833097
4755,1172	0,083234
4755,5996	0,0831917
4756,0815	0,0831981
4756,5635	0,083259
4757,0459	0,0833664
4757,5278	0,0834992
4758,0098	0,0836295
4758,4922	0,0837323
4758,9741	0,083794
4759,4565	0,083816
4759,9385	0,08381
4760,4204	0,0837909
4760,9028	0,0837675
4761,3848	0,0837402
4761,8667	0,0837039
4762,3491	0,0836545
4762,8311	0,0835943
4763,3135	0,0835325
4763,7954	0,083481
4764,2773	0,0834474
4764,7598	0,0834313
4765,2417	0,083425
4765,7236	0,0834184
4766,2061	0,0834059
4766,688	0,0833911
4767,1704	0,0833861
4767,6523	0,0834066
4768,1343	0,0834637
4768,6167	0,0835577
4769,0986	0,0836775
4769,5806	0,0838054
4770,063	0,0839253
4770,5449	0,08403
4771,0273	0,0841219
4771,5093	0,0842088
4771,9912	0,0842961
4772,4736	0,0843809
4772,9556	0,0844513
4773,4375	0,0844904
4773,9199	0,0844826
4774,4019	0,0844176
4774,8843	0,0842917
4775,3662	0,0841071
4775,8481	0,0838699
4776,3306	0,0835893
4776,8125	0,0832786
4777,2944	0,0829552
4777,7769	0,0826407
4778,2588	0,0823599
4778,7412	0,0821382
4779,2231	0,081998
4779,7051	0,0819556
4780,1875	0,0820178
4780,6694	0,0821795
4781,1514	0,0824236
4781,6338	0,0827217
4782,1157	0,0830377
4782,5981	0,0833327
4783,0801	0,0835717
4783,562	0,0837311
4784,0444	0,0838033
4784,5264	0,0837973
4785,0083	0,0837328
4785,4907	0,0836309
4785,9727	0,0835065
4786,4551	0,083366
4786,937	0,0832116
4787,4189	0,0830489
4787,9014	0,0828905
4788,3833	0,0827543
4788,8652	0,0826549
4789,3477	0,0825971
4789,8296	0,0825738
4790,312	0,082571
4790,7939	0,082576
4791,2759	0,0825822
4791,7583	0,0825889
4792,2402	0,0825966
4792,7222	0,0826023
4793,2046	0,0825992
4793,6865	0,0825802
4794,1689	0,0825439
4794,6509	0,082497
4795,1328	0,0824552
4795,6152	0,0824395
4796,0972	0,0824706
4796,5791	0,0825628
4797,0615	0,0827169
4797,5435	0,0829166
4798,0259	0,0831285
4798,5078	0,0833099
4798,9897	0,0834203
4799,4722	0,0834318
4799,9541	0,0833361
4800,436	0,0831425
4800,9185	0,0828731
4801,4004	0,0825568
4801,8828	0,0822263
4802,3647	0,0819153
4802,8467	0,0816551
4803,3291	0,0814684
4803,811	0,0813659
4804,293	0,0813457
4804,7754	0,081399
4805,2573	0,0815154
4805,7397	0,0816842
4806,2217	0,0818909
4806,7036	0,0821118
4807,186	0,0823143
4807,668	0,082466
4808,1499	0,0825466
4808,6323	0,0825553
4809,1143	0,0825085
4809,5967	0,0824276
4810,0786	0,082328
4810,5605	0,0822148
4811,043	0,0820885
4811,5249	0,0819532
4812,0068	0,0818212
4812,4893	0,0817096
4812,9712	0,0816316
4813,4536	0,0815895
4813,9355	0,0815728
4814,4175	0,0815623
4814,8999	0,0815386
4815,3818	0,0814887
4815,8638	0,0814116
4816,3462	0,081319
4816,8281	0,0812312
4817,3105	0,0811687
4817,7925	0,0811423
4818,2744	0,0811485
4818,7568	0,0811723
4819,2388	0,0811983
4819,7207	0,0812229
4820,2031	0,0812576
4820,6851	0,0813218
4821,1675	0,0814266
4821,6494	0,0815623
4822,1313	0,0816972
4822,6138	0,08179
4823,0957	0,0818078
4823,5776	0,0817412
4824,0601	0,0816067
4824,542	0,0814379
4825,0244	0,0812719
4825,5063	0,0811371
4825,9883	0,0810479
4826,4707	0,0810064
4826,9526	0,0810067
4827,4346	0,0810405
4827,917	0,0810993
4828,3989	0,0811745
4828,8813	0,0812556
4829,3633	0,0813285
4829,8452	0,0813759
4830,3276	0,0813824
4830,8096	0,0813405
4831,2915	0,0812573
4831,7739	0,0811542
4832,2559	0,0810603
4832,7383	0,0810006
4833,2202	0,0809855
4833,7021	0,0810082
4834,1846	0,0810502
4834,6665	0,0810931
4835,1484	0,0811283
4835,6309	0,0811589
4836,1128	0,0811939
4836,5952	0,0812389
4837,0771	0,0812898
4837,5591	0,0813323
4838,0415	0,081348
4838,5234	0,081321
4839,0054	0,0812436
4839,4878	0,0811174
4839,9697	0,0809523
4840,4521	0,0807636
4840,9341	0,0805695
4841,416	0,0803882
4841,8984	0,0802368
4842,3804	0,0801304
4842,8623	0,0800815
4843,3447	0,0800995
4843,8267	0,0801878
4844,3091	0,08034
4844,791	0,080538
4845,2729	0,0807533
4845,7554	0,0809527
4846,2373	0,0811062
4846,7192	0,0811931
4847,2017	0,0812032
4847,6836	0,0811362
4848,166	0,0809992
4848,6479	0,0808064
4849,1299	0,0805798
4849,6123	0,080348
4850,0942	0,080142
4850,5762	0,0799888
4851,0586	0,079905
4851,5405	0,079895
4852,0229	0,0799523
4852,5049	0,0800636
4852,9868	0,0802121
4853,4692	0,0803795
4853,9512	0,0805472
4854,4331	0,0806967
4854,9155	0,0808117
4855,3975	0,0808799
4855,8799	0,0808956
4856,3618	0,0808611
4856,8438	0,0807865
4857,3262	0,0806883
4857,8081	0,0805841
4858,29	0,0804876
4858,7725	0,0804043
4859,2544	0,0803315
4859,7368	0,0802627
4860,2188	0,0801942
4860,7007	0,0801296
4861,1831	0,0800791
4861,665	0,0800552
4862,147	0,0800669
4862,6294	0,0801149
4863,1113	0,0801904
4863,5938	0,0802777
4864,0757	0,080358
4864,5576	0,0804136
4865,04	0,0804318
4865,522	0,0804066
4866,0039	0,0803376
4866,4863	0,0802281
4866,9683	0,0800825
4867,4507	0,0799074
4867,9326	0,0797149
4868,4146	0,0795264
4868,897	0,079372
4869,3789	0,0792834
4869,8608	0,0792819
4870,3433	0,079368
4870,8252	0,0795177
4871,3076	0,079689
4871,7896	0,0798367
4872,2715	0,0799266
4872,7539	0,0799459
4873,2358	0,079903
4873,7178	0,0798205
4874,2002	0,0797238
4874,6821	0,079632
4875,1646	0,0795546
4875,6465	0,079494
4876,1284	0,0794506
4876,6108	0,0794278
4877,0928	0,0794305
4877,5747	0,0794595
4878,0571	0,0795051
4878,5391	0,0795452
4879,0215	0,0795505
4879,5034	0,0794967
4879,9854	0,0793759
4880,4678	0,0792026
4880,9497	0,0790092
4881,4316	0,0788341
4881,9141	0,0787082
4882,396	0,0786451
4882,8784	0,0786411
4883,3604	0,0786809
4883,8423	0,0787472
4884,3247	0,078827
4884,8066	0,0789123
4885,2886	0,0789961
4885,771	0,0790686
4886,2529	0,0791165
4886,7354	0,0791284
4887,2173	0,0791025
4887,6992	0,0790511
4888,1816	0,0789987
4888,6636	0,0789716
4889,1455	0,078986
4889,6279	0,0790388
4890,1099	0,0791087
4890,5923	0,0791643
4891,0742	0,079177
4891,5562	0,0791315
4892,0386	0,0790299
4892,5205	0,0788885
4893,0024	0,0787303
4893,4849	0,0785769
4893,9668	0,0784432
4894,4492	0,0783358
4894,9312	0,0782568
4895,4131	0,078208
4895,8955	0,0781939
4896,3774	0,0782209
4896,8594	0,0782921
4897,3418	0,0784009
4897,8237	0,0785292
4898,3062	0,0786499
4898,7881	0,0787368
4899,27	0,0787735
4899,7524	0,0787592
4900,2344	0,0787059
4900,7163	0,0786305
4901,1987	0,0785464
4901,6807	0,0784589
4902,1631	0,0783679
4902,645	0,0782739
4903,127	0,0781849
4903,6094	0,0781175
4904,0913	0,0780932
4904,5732	0,0781297
4905,0557	0,0782335
4905,5376	0,0783947
4906,02	0,0785889
4906,502	0,078784
4906,9839	0,0789489
4907,4663	0,0790624
4907,9482	0,0791174
4908,4302	0,0791195
4908,9126	0,0790819
4909,3945	0,0790185
4909,877	0,0789391
4910,3589	0,0788485
4910,8408	0,0787498
4911,3232	0,078647
4911,8052	0,0785467
4912,2871	0,0784548
4912,7695	0,0783732
4913,2515	0,0782967
4913,7339	0,0782155
4914,2158	0,078121
4914,6978	0,0780125
4915,1802	0,0779014
4915,6621	0,0778094
4916,144	0,0777622
4916,6265	0,0777802
4917,1084	0,0778705
4917,5908	0,0780221
4918,0728	0,0782067
4918,5547	0,0783852
4919,0371	0,0785185
4919,519	0,0785807
4920,001	0,0785686
4920,4834	0,0785033
4920,9653	0,0784212
4921,4478	0,0783593
4921,9297	0,0783387
4922,4116	0,0783584
4922,894	0,0783984
4923,376	0,0784324
4923,8579	0,0784403
4924,3403	0,0784158
4924,8223	0,0783643
4925,3047	0,0782966
4925,7866	0,0782221
4926,2686	0,0781467
4926,751	0,0780751
4927,2329	0,0780146
4927,7148	0,0779755
4928,1973	0,0779671
4928,6792	0,077991
4929,1616	0,0780352
4929,6436	0,0780758
4930,1255	0,0780849
4930,6079	0,078045
4931,0898	0,0779609
4931,5718	0,0778625
4932,0542	0,0777951
4932,5361	0,0778002
4933,0186	0,0778952
4933,5005	0,0780641
4933,9824	0,0782633
4934,4648	0,0784412
4934,9468	0,0785587
4935,4287	0,0786008
4935,9111	0,0785746
4936,3931	0,0784964
4936,8755	0,0783789
4937,3574	0,0782279
4937,8394	0,0780474
4938,3218	0,0778501
4938,8037	0,0776616
4939,2856	0,0775141
4939,7681	0,0774336
4940,25	0,0774281
4940,7324	0,0774847
4941,2144	0,0775778
4941,6963	0,0776833
4942,1787	0,0777894
4942,6606	0,0778971
4943,1426	0,0780122
4943,625	0,0781333
4944,1069	0,0782451
4944,5894	0,0783221
4945,0713	0,0783404
4945,5532	0,0782912
4946,0356	0,078187
4946,5176	0,0780577
4946,9995	0,0779385
4947,4819	0,077855
4947,9639	0,0778153
4948,4463	0,0778114
4948,9282	0,0778293
4949,4102	0,0778602
4949,8926	0,0779067
4950,3745	0,0779798
4950,8564	0,0780878
4951,3389	0,078225
4951,8208	0,0783673
4952,3032	0,0784782
4952,7852	0,0785241
4953,2671	0,0784894
4953,7495	0,0783834
4954,2314	0,0782354
[truncated: 3,240 more rows]
