# Supplementary material for: Thermostable chaperone-based polypeptide biosynthesis: Enfuvirtide model product quality and protocol-related impurities
Source: PLoS One. 2023 Jun 8;18(6):e0286752. doi: 10.1371/journal.pone.0286752 (PMC10249821; doi:10.1371/journal.pone.0286752)
Supplement: S2 File — (ZIP) [file pone.0286752.s002.zip › NIR ATR/Xsolution_2.csv]

TITLE
DATA TYPE	INFRARED SPECTRUM
ORIGIN	JASCO
OWNER
DATE	23/03/14
TIME	12:16:36
SPECTROMETER/DATA SYSTEM
LOCALE	1049
RESOLUTION
DELTAX	0,482117
XUNITS	1/CM
YUNITS	ABSORBANCE
FIRSTX	3999,6404
LASTX	6500,3799
NPOINTS	5188
FIRSTY	0,0423
MAXY	0,04608
MINY	-0,0569
XYDATA
3999,6404	0,0423086
4000,1226	0,0433151
4000,6047	0,0436025
4001,0867	0,0434747
4001,5688	0,0431584
4002,051	0,0428153
4002,5332	0,0425517
4003,0151	0,0424291
4003,4973	0,0424726
4003,9795	0,0426795
4004,4617	0,0430267
4004,9436	0,0434771
4005,4258	0,0439861
4005,908	0,0445061
4006,3901	0,0449912
4006,8721	0,0456703
4007,3542	0,0459656
4007,8364	0,0460842
4008,3186	0,0460362
4008,8005	0,0458372
4009,2827	0,0455026
4009,7649	0,0450534
4010,2471	0,0445273
4010,729	0,0439844
4011,2112	0,0434972
4011,6934	0,0431269
4012,1755	0,0428982
4012,6575	0,0427892
4013,1396	0,042747
4013,6218	0,0427211
4014,104	0,0426959
4014,5859	0,0427011
4015,0681	0,0427938
4015,5503	0,0430216
4016,0325	0,0433911
4016,5144	0,0438578
4016,9966	0,0443387
4017,4788	0,0447384
4017,9609	0,0449743
4018,4429	0,0449947
4018,925	0,044789
4019,4072	0,044391
4019,8894	0,0438748
4020,3713	0,0433409
4020,8535	0,042894
4021,3357	0,0426179
4021,8179	0,0425553
4022,2998	0,0426989
4022,782	0,0429968
4023,2642	0,0433678
4023,7463	0,0437227
4024,2283	0,0439852
4024,7104	0,0441074
4025,1926	0,0440773
4025,6748	0,0439151
4026,1567	0,0436628
4026,6389	0,043372
4027,1211	0,0430938
4027,6033	0,0428737
4028,0852	0,0427456
4028,5674	0,0427234
4029,0496	0,0427908
4029,5317	0,0428979
4030,0137	0,0429727
4030,4958	0,0429482
4030,978	0,0427939
4031,4602	0,0425349
4031,9421	0,0422439
4032,4243	0,0420093
4032,9065	0,0418954
4033,3887	0,0419151
4033,8706	0,0420306
4034,3528	0,0421772
4034,835	0,0422953
4035,3171	0,0423536
4035,7991	0,042352
4036,2813	0,0423058
4036,7634	0,0422253
4037,2456	0,0421049
4037,7275	0,0419303
4038,2097	0,0416994
4038,6919	0,0414445
4039,1741	0,0412364
4039,656	0,041167
4040,1382	0,041314
4040,6204	0,041707
4041,1025	0,0423108
4041,5845	0,0430332
4042,0667	0,0437549
4042,5488	0,044364
4043,031	0,0447823
4043,5129	0,044974
4043,9951	0,0449377
4044,4773	0,0446937
4044,9595	0,0442742
4045,4414	0,0437223
4045,9236	0,0430963
4046,4058	0,0424704
4046,8879	0,0419268
4047,3699	0,0415361
4047,8521	0,0413361
4048,3342	0,0413166
4048,8164	0,0414216
4049,2983	0,0415694
4049,7805	0,0416831
4050,2627	0,0417188
4050,7449	0,0416779
4051,2268	0,0415971
4051,709	0,0415231
4052,1912	0,0414855
4052,6733	0,0414822
4053,1553	0,0414839
4053,6375	0,0414531
4054,1196	0,0413661
4054,6018	0,0412261
4055,0837	0,0410619
4055,5659	0,0409141
4056,0481	0,0408188
4056,5303	0,0407965
4057,0122	0,0408515
4057,4944	0,0409766
4057,9766	0,0411586
4058,4587	0,0413812
4058,9407	0,0416234
4059,4229	0,0418592
4059,905	0,0420599
4060,3872	0,0421993
4060,8691	0,0422603
4061,3513	0,0422389
4061,8335	0,0421449
4062,3157	0,0419985
4062,7976	0,0418249
4063,2798	0,0416483
4063,762	0,041485
4064,2441	0,0413405
4064,7261	0,0412094
4065,2083	0,041081
4065,6904	0,0409477
4066,1726	0,0408124
4066,6545	0,0406904
4067,1367	0,0406048
4067,6189	0,0405771
4068,1011	0,0406172
4068,583	0,0407192
4069,0652	0,0408626
4069,5474	0,0410191
4070,0295	0,0411601
4070,5115	0,0412618
4070,9937	0,0413073
4071,4758	0,0412868
4071,958	0,0411982
4072,4399	0,0410509
4072,9221	0,0408688
4073,4043	0,040691
4073,8865	0,0405649
4074,3684	0,0405349
4074,8506	0,040628
4075,3328	0,0408445
4075,8149	0,0411562
4076,2969	0,0415141
4076,7791	0,0418616
4077,2612	0,0421475
4077,7434	0,0423362
4078,2253	0,0424126
4078,7075	0,0423806
4079,1897	0,0422574
4079,6719	0,0420655
4080,1538	0,0418251
4080,636	0,041552
4081,1182	0,0412597
4081,6003	0,0409653
4082,0823	0,0406933
4082,5645	0,040473
4083,0466	0,0403309
4083,5288	0,0402812
4084,0107	0,0403224
4084,4929	0,0404398
4084,9751	0,0406129
4085,4573	0,0408204
4085,9392	0,0410407
4086,4214	0,041249
4086,9036	0,0414162
4087,3857	0,041514
4087,8677	0,041524
4088,3499	0,0414458
4088,832	0,0412982
4089,3142	0,0411135
4089,7961	0,0409264
4090,2783	0,0407647
4090,7605	0,0406438
4091,2427	0,0405657
4091,7246	0,0405222
4092,2068	0,040498
4092,689	0,0404777
4093,1711	0,0404508
4093,6531	0,0404168
4094,1353	0,040384
4094,6174	0,0403644
4095,0996	0,0403649
4095,5815	0,0403825
4096,064	0,0404049
4096,5459	0,0404187
4097,0278	0,0404169
4097,5103	0,040402
4097,9922	0,0403819
4098,4741	0,0403621
4098,9565	0,0403415
4099,4385	0,0403151
4099,9209	0,0402823
4100,4028	0,0402548
4100,8848	0,0402559
4101,3672	0,040312
4101,8491	0,0404393
4102,3311	0,0406342
4102,8135	0,0408727
4103,2954	0,0411181
4103,7778	0,0413338
4104,2598	0,0414931
4104,7417	0,0415836
4105,2241	0,0416036
4105,7061	0,0415567
4106,188	0,041446
4106,6704	0,0412723
4107,1523	0,0410379
4107,6348	0,0407515
4108,1167	0,0404333
4108,5986	0,040115
4109,0811	0,0398342
4109,563	0,0396239
4110,0449	0,039503
4110,5273	0,0394712
4111,0093	0,0395119
4111,4917	0,0396016
4111,9736	0,0397195
4112,4556	0,0398523
4112,938	0,0399917
4113,4199	0,0401282
4113,9019	0,0402469
4114,3843	0,0403284
4114,8662	0,0403563
4115,3486	0,0403248
4115,8306	0,0402413
4116,3125	0,040123
4116,7949	0,0399894
4117,2769	0,0398558
4117,7588	0,039732
4118,2412	0,0396251
4118,7231	0,0395429
4119,2056	0,0394949
4119,6875	0,0394887
4120,1694	0,0395255
4120,6519	0,0395989
4121,1338	0,0396963
4121,6157	0,0398037
4122,0981	0,0399091
4122,5801	0,040002
4123,0625	0,0400715
4123,5444	0,0401035
4124,0264	0,0400827
4124,5088	0,0399977
4124,9907	0,0398466
4125,4727	0,0396408
4125,9551	0,0394044
4126,437	0,0391694
4126,9194	0,0389685
4127,4014	0,0388299
4127,8833	0,0387721
4128,3657	0,0388029
4128,8477	0,0389189
4129,3296	0,0391073
4129,812	0,0393479
4130,2939	0,0396145
4130,7764	0,0398774
4131,2583	0,040105
4131,7402	0,0402676
4132,2227	0,0403435
4132,7046	0,0403253
4133,1865	0,0402239
4133,6689	0,0400674
4134,1509	0,0398931
4134,6333	0,0397372
4135,1152	0,0396253
4135,5972	0,0395687
4136,0796	0,0395661
4136,5615	0,0396089
4137,0435	0,0396847
4137,5259	0,0397792
4138,0078	0,0398753
4138,4902	0,0399547
4138,9722	0,0400018
4139,4541	0,0400093
4139,9365	0,0399819
4140,4185	0,0399346
4140,9004	0,0398855
4141,3828	0,039846
4141,8647	0,0398143
4142,3472	0,0397763
4142,8291	0,0397126
4143,311	0,0396091
4143,7935	0,0394658
4144,2754	0,0392984
4144,7573	0,0391331
4145,2397	0,0389969
4145,7217	0,0389081
4146,2041	0,0388705
4146,686	0,0388746
4147,168	0,0389024
4147,6504	0,0389355
4148,1323	0,0389605
4148,6143	0,0389724
4149,0967	0,0389736
4149,5786	0,03897
4150,061	0,0389675
4150,543	0,0389699
4151,0249	0,0389792
4151,5073	0,038997
4151,9893	0,0390258
4152,4712	0,0390669
4152,9536	0,0391168
4153,4355	0,0391645
4153,918	0,0391929
4154,3999	0,0391852
4154,8818	0,0391345
4155,3643	0,0390496
4155,8462	0,0389549
4156,3281	0,0388806
4156,8105	0,038851
4157,2925	0,0388742
4157,7749	0,0389398
4158,2568	0,0390246
4158,7388	0,0391011
4159,2212	0,0391464
4159,7031	0,0391464
4160,1851	0,0390961
4160,6675	0,0389987
4161,1494	0,0388637
4161,6318	0,0387056
4162,1138	0,0385427
4162,5957	0,0383953
4163,0781	0,0382825
4163,5601	0,0382193
4164,042	0,0382126
4164,5244	0,0382587
4165,0063	0,0383423
4165,4888	0,0384386
4165,9707	0,0385196
4166,4526	0,0385619
4166,9351	0,0385541
4167,417	0,0385005
4167,8989	0,0384184
4168,3813	0,0383318
4168,8633	0,0382631
4169,3457	0,0382277
4169,8276	0,0382313
4170,3096	0,038271
4170,792	0,0383371
4171,2739	0,0384162
4171,7559	0,0384946
4172,2383	0,0385618
4172,7202	0,0386136
4173,2026	0,0386522
4173,6846	0,0386832
4174,1665	0,0387102
4174,6489	0,0387298
4175,1309	0,0387313
4175,6128	0,0387019
4176,0952	0,0386351
4176,5771	0,0385371
4177,0596	0,0384277
4177,5415	0,0383335
4178,0234	0,0382776
4178,5059	0,0382687
4178,9878	0,0382969
4179,4697	0,0383372
4179,9521	0,0383597
4180,4341	0,0383417
4180,9165	0,038277
4181,3984	0,0381777
4181,8804	0,038069
4182,3628	0,0379778
4182,8447	0,0379224
4183,3267	0,0379072
4183,8091	0,0379237
4184,291	0,0379567
4184,7734	0,0379917
4185,2554	0,0380184
4185,7373	0,03803
4186,2197	0,0380215
4186,7017	0,037988
4187,1836	0,0379276
4187,666	0,0378446
4188,1479	0,0377521
4188,6304	0,0376706
4189,1123	0,0376215
4189,5942	0,0376189
4190,0767	0,0376629
4190,5586	0,0377383
4191,0405	0,0378188
4191,5229	0,0378772
4192,0049	0,0378966
4192,4873	0,0378776
4192,9692	0,0378396
4193,4512	0,037812
4193,9336	0,0378212
4194,4155	0,0378772
4194,8975	0,0379681
4195,3799	0,0380636
4195,8618	0,0381261
4196,3442	0,0381243
4196,8262	0,0380443
4197,3081	0,0378926
4197,7905	0,0376939
4198,2725	0,0374839
4198,7544	0,0373007
4199,2368	0,0371757
4199,7188	0,0371279
4200,2012	0,0371607
4200,6831	0,0372639
4201,165	0,0374174
4201,6475	0,0375966
4202,1294	0,0377759
4202,6113	0,0379307
4203,0938	0,0380401
4203,5757	0,0380906
4204,0581	0,0380792
4204,54	0,0380157
4205,022	0,0379191
4205,5044	0,0378112
4205,9863	0,0377104
4206,4683	0,0376279
4206,9507	0,0375697
4207,4326	0,0375392
4207,915	0,0375382
4208,397	0,0375659
4208,8789	0,0376158
4209,3613	0,0376754
4209,8433	0,0377299
4210,3252	0,0377667
4210,8076	0,0377786
4211,2896	0,0377629
4211,772	0,037719
4212,2539	0,0376461
4212,7358	0,0375445
4213,2183	0,0374188
4213,7002	0,0372803
4214,1821	0,0371473
4214,6646	0,0370415
4215,1465	0,0369832
4215,6289	0,0369849
4216,1108	0,0370475
4216,5928	0,0371574
4217,0752	0,0372885
4217,5571	0,037409
4218,0391	0,0374912
4218,5215	0,0375207
4219,0034	0,0375003
4219,4858	0,0374467
4219,9678	0,0373808
4220,4497	0,0373194
4220,9321	0,0372702
4221,4141	0,0372328
4221,896	0,0372026
4222,3784	0,0371738
4222,8604	0,0371404
4223,3428	0,0370959
4223,8247	0,0370335
4224,3066	0,0369488
4224,7891	0,0368429
4225,271	0,0367243
4225,7529	0,0366085
4226,2354	0,0365151
4226,7173	0,036463
4227,1997	0,036465
4227,6816	0,0365232
4228,1636	0,0366274
4228,646	0,0367567
4229,1279	0,0368866
4229,6099	0,0369968
4230,0923	0,0370777
4230,5742	0,0371311
4231,0566	0,0371657
4231,5386	0,0371913
4232,0205	0,0372134
4232,5029	0,0372329
4232,9849	0,037247
4233,4668	0,0372506
4233,9492	0,0372363
4234,4312	0,0371943
4234,9136	0,0371135
4235,3955	0,0369863
4235,8774	0,0368128
4236,3599	0,0366029
4236,8418	0,0363743
4237,3237	0,0361475
4237,8062	0,0359414
4238,2881	0,0357731
4238,7705	0,0356586
4239,2524	0,0356137
4239,7344	0,0356514
4240,2168	0,0357752
4240,6987	0,0359733
4241,1807	0,0362169
4241,6631	0,0364667
4242,145	0,0366826
4242,6274	0,0368349
4243,1094	0,0369085
4243,5913	0,0369021
4244,0737	0,0368229
4244,5557	0,036682
4245,0376	0,0364932
4245,52	0,0362758
4246,002	0,0360563
4246,4844	0,035867
4246,9663	0,0357389
4247,4482	0,0356917
4247,9307	0,0357259
4248,4126	0,0358213
4248,8945	0,0359444
4249,377	0,0360599
4249,8589	0,0361437
4250,3413	0,0361889
4250,8232	0,0362045
4251,3052	0,036207
4251,7876	0,0362104
4252,2695	0,0362196
4252,7515	0,0362303
4253,2339	0,0362342
4253,7158	0,0362259
4254,1982	0,0362066
4254,6802	0,0361821
4255,1621	0,0361573
4255,6445	0,0361317
4256,1265	0,0360982
4256,6084	0,0360492
4257,0908	0,0359837
4257,5728	0,0359132
4258,0552	0,0358584
4258,5371	0,0358401
4259,019	0,0358675
4259,5015	0,0359309
4259,9834	0,0360045
4260,4653	0,0360575
4260,9478	0,0360678
4261,4297	0,0360312
4261,9121	0,0359616
4262,394	0,0358825
4262,876	0,0358165
4263,3584	0,0357776
4263,8403	0,0357697
4264,3223	0,03579
4264,8047	0,0358327
4265,2866	0,0358901
4265,769	0,0359509
4266,251	0,0359985
4266,7329	0,0360121
4267,2153	0,0359725
4267,6973	0,0358698
4268,1792	0,0357085
4268,6616	0,0355073
4269,1436	0,0352939
4269,626	0,0350975
4270,1079	0,0349427
4270,5898	0,0348471
4271,0723	0,0348215
4271,5542	0,0348703
4272,0361	0,0349911
4272,5186	0,0351717
4273,0005	0,0353897
4273,4829	0,0356133
4273,9648	0,0358074
4274,4468	0,0359418
4274,9292	0,035998
4275,4111	0,0359741
4275,8931	0,0358834
4276,3755	0,0357486
4276,8574	0,0355949
4277,3398	0,0354435
4277,8218	0,0353091
4278,3037	0,035201
4278,7861	0,0351251
4279,2681	0,0350846
4279,75	0,035079
4280,2324	0,0351012
4280,7144	0,0351378
4281,1968	0,0351715
4281,6787	0,0351872
4282,1606	0,0351771
4282,6431	0,0351416
4283,125	0,0350868
4283,6069	0,0350193
4284,0894	0,0349427
4284,5713	0,034858
4285,0537	0,0347664
4285,5356	0,034672
4286,0176	0,0345831
4286,5	0,0345107
4286,9819	0,0344655
4287,4639	0,0344558
4287,9463	0,0344848
4288,4282	0,0345497
4288,9106	0,0346413
4289,3926	0,0347456
4289,8745	0,0348477
4290,3569	0,0349355
4290,8389	0,0350028
4291,3208	0,0350493
4291,8032	0,0350773
4292,2852	0,0350894
4292,7676	0,0350879
4293,2495	0,0350755
4293,7314	0,035057
4294,2139	0,0350382
4294,6958	0,0350226
4295,1777	0,0350089
4295,6602	0,0349908
4296,1421	0,0349605
4296,6245	0,0349134
4297,1064	0,0348501
4297,5884	0,0347762
4298,0708	0,0346989
4298,5527	0,0346247
4299,0347	0,0345588
4299,5171	0,0345049
4299,999	0,0344646
4300,4814	0,034436
4300,9634	0,0344131
4301,4453	0,0343884
4301,9277	0,0343585
4302,4097	0,0343274
4302,8916	0,0343065
4303,374	0,0343077
4303,856	0,0343349
4304,3384	0,0343795
4304,8203	0,0344231
4305,3022	0,0344479
4305,7847	0,0344471
4306,2666	0,0344295
4306,7485	0,0344158
4307,231	0,0344279
4307,7129	0,0344782
4308,1953	0,0345635
4308,6772	0,0346668
4309,1592	0,0347648
4309,6416	0,0348375
4310,1235	0,0348736
4310,6055	0,0348717
4311,0879	0,0348363
4311,5698	0,0347726
4312,0522	0,0346831
4312,5342	0,0345694
4313,0161	0,0344362
4313,4985	0,0342953
4313,9805	0,034166
4314,4624	0,0340701
4314,9448	0,0340243
4315,4268	0,034035
4315,9092	0,0340968
4316,3911	0,0341952
4316,873	0,0343126
4317,3555	0,0344323
4317,8374	0,0345403
4318,3193	0,0346258
4318,8018	0,0346805
4319,2837	0,0346988
4319,7661	0,0346773
4320,248	0,0346157
4320,73	0,0345168
4321,2124	0,0343883
4321,6943	0,0342435
4322,1763	0,0341013
4322,6587	0,0339824
4323,1406	0,0339037
4323,623	0,0338734
4324,105	0,0338882
4324,5869	0,0339366
4325,0693	0,0340028
4325,5513	0,0340718
4326,0332	0,0341304
4326,5156	0,0341668
4326,9976	0,0341696
4327,48	0,0341303
4327,9619	0,0340466
4328,4438	0,0339264
4328,9263	0,0337876
4329,4082	0,0336541
4329,8901	0,0335501
4330,3726	0,0334937
4330,8545	0,033494
4331,3369	0,0335492
4331,8188	0,0336475
4332,3008	0,0337681
4332,7832	0,0338846
4333,2651	0,0339709
4333,7471	0,034007
4334,2295	0,0339856
4334,7114	0,033913
4335,1938	0,0338078
4335,6758	0,0336947
4336,1577	0,0335987
4336,6401	0,0335402
4337,1221	0,0335315
4337,604	0,0335748
4338,0864	0,0336614
4338,5684	0,0337726
4339,0508	0,0338834
4339,5327	0,0339675
4340,0146	0,0340046
4340,4971	0,0339852
4340,979	0,033913
4341,4609	0,0338034
4341,9434	0,0336798
4342,4253	0,0335676
4342,9077	0,0334884
4343,3896	0,0334545
4343,8716	0,0334665
4344,354	0,0335127
4344,8359	0,033574
4345,3179	0,0336303
4345,8003	0,0336679
4346,2822	0,0336839
4346,7646	0,0336864
4347,2466	0,0336902
4347,7285	0,0337098
4348,2109	0,0337527
4348,6929	0,0338157
4349,1748	0,0338852
4349,6572	0,0339418
4350,1392	0,0339664
4350,6216	0,0339458
4351,1035	0,0338755
4351,5854	0,033759
4352,0679	0,0336057
4352,5498	0,0334284
4353,0317	0,033242
4353,5142	0,0330631
4353,9961	0,0329082
4354,4785	0,0327907
4354,9604	0,0327168
4355,4424	0,0326832
4355,9248	0,0326784
4356,4067	0,032687
4356,8887	0,0326959
4357,3711	0,0326983
4357,853	0,0326954
4358,3354	0,0326943
4358,8174	0,0327059
4359,2993	0,0327403
4359,7817	0,0328037
4360,2637	0,0328941
4360,7456	0,0329993
4361,228	0,0330981
4361,71	0,033166
4362,1924	0,0331837
4362,6743	0,033145
4363,1563	0,03306
4363,6387	0,0329529
4364,1206	0,0328546
4364,6025	0,0327927
4365,085	0,0327842
4365,5669	0,0328307
4366,0493	0,0329193
4366,5313	0,033027
4367,0132	0,0331277
4367,4956	0,0331985
4367,9775	0,0332238
4368,4595	0,033195
4368,9419	0,033108
4369,4238	0,0329614
4369,9063	0,0327581
4370,3882	0,0325096
4370,8701	0,0322387
4371,3525	0,0319791
4371,8345	0,0317672
4372,3164	0,0316309
4372,7988	0,0315804
4373,2808	0,0316068
4373,7632	0,0316889
4374,2451	0,0318048
4374,7271	0,0319429
4375,2095	0,0321054
4375,6914	0,0323028
4376,1733	0,0325424
4376,6558	0,0328164
4377,1377	0,033097
4377,6201	0,0333397
4378,1021	0,0334963
4378,584	0,0335301
4379,0664	0,0334265
4379,5483	0,0331971
4380,0303	0,0328747
4380,5127	0,032505
4380,9946	0,032138
4381,4771	0,0318217
4381,959	0,0315963
4382,4409	0,0314886
4382,9233	0,0315051
4383,4053	0,0316286
4383,8872	0,0318197
4384,3696	0,0320259
4384,8516	0,0321959
4385,334	0,0322927
4385,8159	0,0323018
4386,2979	0,0322325
4386,7803	0,0321122
4387,2622	0,0319763
4387,7441	0,0318582
4388,2266	0,0317802
4388,7085	0,0317485
4389,1909	0,0317542
4389,6729	0,0317781
4390,1548	0,0317987
4390,6372	0,0317994
4391,1191	0,0317729
4391,6011	0,0317222
4392,0835	0,0316594
4392,5654	0,0316031
4393,0479	0,0315748
4393,5298	0,0315931
4394,0117	0,0316673
4394,4941	0,0317921
4394,9761	0,0319466
4395,458	0,0321004
4395,9404	0,0322231
4396,4224	0,0322933
4396,9048	0,0323029
4397,3867	0,0322545
4397,8687	0,0321559
4398,3511	0,0320143
4398,833	0,0318356
4399,3149	0,0316268
4399,7974	0,0313983
4400,2793	0,0311653
4400,7617	0,0309457
4401,2437	0,0307577
4401,7256	0,0306174
4402,208	0,0305384
4402,6899	0,03053
4403,1719	0,0305944
4403,6543	0,0307229
4404,1362	0,0308932
4404,6187	0,0310708
4405,1006	0,0312172
4405,5825	0,0312997
4406,0649	0,0313011
4406,5469	0,0312235
4407,0288	0,0310858
4407,5112	0,0309163
4407,9932	0,0307447
4408,4756	0,0305971
4408,9575	0,0304938
4409,4395	0,0304483
4409,9219	0,0304671
4410,4038	0,0305476
4410,8857	0,0306764
4411,3682	0,0308295
4411,8501	0,0309762
4412,3325	0,0310862
4412,8145	0,0311372
4413,2964	0,0311214
4413,7788	0,0310474
4414,2607	0,0309369
4414,7427	0,0308183
4415,2251	0,0307176
4415,707	0,0306523
4416,1895	0,0306283
4416,6714	0,0306419
4417,1533	0,030684
4417,6357	0,0307441
4418,1177	0,0308122
4418,5996	0,030878
4419,082	0,0309298
4419,564	0,0309552
4420,0464	0,0309437
4420,5283	0,0308903
4421,0103	0,0307979
4421,4927	0,0306758
4421,9746	0,0305371
4422,4565	0,0303952
4422,939	0,0302617
4423,4209	0,0301466
4423,9033	0,0300578
4424,3853	0,0299998
4424,8672	0,0299718
4425,3496	0,0299664
4425,8315	0,0299719
4426,3135	0,0299772
4426,7959	0,0299776
4427,2778	0,0299764
4427,7603	0,0299821
4428,2422	0,0300025
4428,7241	0,0300382
4429,2065	0,0300809
4429,6885	0,0301165
4430,1704	0,0301321
4430,6528	0,0301221
4431,1348	0,0300892
4431,6172	0,0300414
4432,0991	0,029986
4432,5811	0,0299251
4433,0635	0,0298559
4433,5454	0,0297756
4434,0273	0,0296864
4434,5098	0,0295993
4434,9917	0,0295308
4435,4741	0,0294953
4435,9561	0,029498
4436,438	0,0295312
4436,9204	0,0295776
4437,4023	0,0296182
4437,8843	0,0296405
4438,3667	0,0296419
4438,8486	0,0296277
4439,3311	0,0296062
4439,813	0,0295838
4440,2949	0,0295644
4440,7773	0,0295509
4441,2593	0,0295476
4441,7412	0,0295599
4442,2236	0,0295924
4442,7056	0,029645
4443,188	0,0297116
4443,6699	0,0297804
4444,1519	0,0298374
4444,6343	0,02987
4445,1162	0,0298698
4445,5981	0,0298345
4446,0806	0,0297674
4446,5625	0,0296764
4447,0449	0,029572
4447,5269	0,0294654
4448,0088	0,0293667
4448,4912	0,0292847
4448,9731	0,0292255
4449,4551	0,0291909
4449,9375	0,0291758
4450,4194	0,0291683
4450,9019	0,0291519
4451,3838	0,0291129
4451,8657	0,0290474
4452,3481	0,0289644
4452,8301	0,0288829
4453,312	0,0288228
4453,7944	0,0287955
4454,2764	0,0288002
4454,7588	0,0288267
4455,2407	0,0288621
4455,7227	0,028897
4456,2051	0,028927
4456,687	0,028951
4457,1689	0,0289686
4457,6514	0,0289797
4458,1333	0,0289854
4458,6157	0,0289885
4459,0977	0,0289907
4459,5796	0,0289893
4460,062	0,0289754
4460,5439	0,0289367
4461,0259	0,0288633
4461,5083	0,028754
4461,9902	0,028619
4462,4727	0,0284766
4462,9546	0,0283486
4463,4365	0,0282549
4463,9189	0,0282097
4464,4009	0,0282214
4464,8828	0,0282918
4465,3652	0,0284163
4465,8472	0,0285836
4466,3296	0,0287767
4466,8115	0,0289745
4467,2935	0,0291539
4467,7759	0,0292936
4468,2578	0,0293774
4468,7397	0,0293982
4469,2222	0,029359
4469,7041	0,0292711
4470,1865	0,0291485
4470,6685	0,0290008
4471,1504	0,0288291
4471,6328	0,0286279
4472,1147	0,0283936
4472,5967	0,0281335
4473,0791	0,027871
4473,561	0,0276421
4474,0435	0,027484
4474,5254	0,0274221
4475,0073	0,0274607
4475,4897	0,0275825
4475,9717	0,0277559
4476,4536	0,0279462
4476,936	0,0281251
4477,418	0,028276
4477,9004	0,0283929
4478,3823	0,0284769
4478,8643	0,0285318
4479,3467	0,0285624
4479,8286	0,0285741
4480,3105	0,0285747
4480,793	0,0285734
4481,2749	0,0285772
4481,7573	0,0285864
4482,2393	0,02859
4482,7212	0,0285678
4483,2036	0,0284976
4483,6855	0,0283663
4484,1675	0,0281795
4484,6499	0,0279648
4485,1318	0,0277652
4485,6143	0,0276264
4486,0962	0,0275816
4486,5781	0,0276402
4487,0605	0,0277859
4487,5425	0,0279819
4488,0244	0,0281823
4488,5068	0,0283441
4488,9888	0,0284351
4489,4712	0,0284387
4489,9531	0,0283529
4490,4351	0,0281898
4490,9175	0,0279722
4491,3994	0,027731
4491,8813	0,0275003
4492,3638	0,0273097
4492,8457	0,027177
4493,3281	0,0271033
4493,8101	0,0270722
4494,292	0,0270565
4494,7744	0,0270285
4495,2563	0,0269696
4495,7383	0,0268781
4496,2207	0,0267687
4496,7026	0,026667
4497,1851	0,026599
4497,667	0,0265815
4498,1489	0,0266155
4498,6313	0,0266873
4499,1133	0,0267741
4499,5952	0,0268534
4500,0776	0,0269105
4500,5596	0,0269415
4501,042	0,0269522
4501,5239	0,0269527
4502,0059	0,0269542
4502,4883	0,0269654
4502,9702	0,0269924
4503,4521	0,0270371
4503,9346	0,0270961
4504,4165	0,0271592
4504,8989	0,0272098
4505,3809	0,0272295
4505,8628	0,0272044
4506,3452	0,027132
4506,8271	0,0270247
4507,3091	0,0269067
4507,7915	0,0268054
4508,2734	0,0267406
4508,7559	0,0267164
4509,2378	0,0267198
4509,7197	0,0267272
4510,2021	0,0267149
4510,6841	0,0266693
4511,166	0,0265923
4511,6484	0,0265002
4512,1304	0,026417
4512,6128	0,026367
4513,0947	0,0263675
4513,5767	0,0264245
4514,0591	0,0265305
4514,541	0,0266655
4515,0229	0,0268005
4515,5054	0,0269045
4515,9873	0,0269521
4516,4697	0,0269307
4516,9517	0,0268443
4517,4336	0,0267117
4517,916	0,0265623
4518,3979	0,0264291
4518,8799	0,0263406
4519,3623	0,0263138
4519,8442	0,0263482
4520,3267	0,0264249
4520,8086	0,0265114
4521,2905	0,0265725
4521,7729	0,0265822
4522,2549	0,0265316
4522,7368	0,0264291
4523,2192	0,0262931
4523,7012	0,0261431
4524,1836	0,0259934
4524,6655	0,0258539
4525,1475	0,0257328
4525,6299	0,0256391
4526,1118	0,0255816
4526,5938	0,0255639
4527,0762	0,0255816
4527,5581	0,0256224
4528,0405	0,0256703
4528,5225	0,0257105
4529,0044	0,0257323
4529,4868	0,025729
4529,9688	0,0256962
4530,4507	0,0256305
4530,9331	0,02553
4531,415	0,0253975
4531,8975	0,0252427
4532,3794	0,0250835
4532,8613	0,0249443
4533,3438	0,0248513
4533,8257	0,0248261
4534,3076	0,0248781
4534,79	0,0249998
4535,272	0,0251671
4535,7544	0,0253452
4536,2363	0,025499
4536,7183	0,0256033
4537,2007	0,0256487
4537,6826	0,0256405
4538,1646	0,0255919
4538,647	0,0255169
4539,1289	0,0254251
4539,6113	0,0253225
4540,0933	0,0252142
4540,5752	0,0251077
4541,0576	0,0250122
4541,5396	0,0249366
4542,0215	0,024886
4542,5039	0,0248612
4542,9858	0,0248614
4543,4683	0,024887
4543,9502	0,0249419
4544,4321	0,0250311
4544,9146	0,0251562
4545,3965	0,0253109
4545,8784	0,0254786
4546,3608	0,025635
4546,8428	0,0257545
4547,3252	0,0258164
4547,8071	0,02581
4548,2891	0,0257366
4548,7715	0,0256073
4549,2534	0,0254402
4549,7354	0,0252569
4550,2178	0,0250799
4550,6997	0,02493
4551,1821	0,0248238
4551,6641	0,0247705
4552,146	0,0247691
4552,6284	0,0248089
4553,1104	0,0248722
4553,5923	0,0249408
4554,0747	0,0250022
4554,5566	0,0250521
4555,0391	0,0250929
4555,521	0,0251277
4556,0029	0,0251548
4556,4854	0,0251659
4556,9673	0,0251491
4557,4492	0,0250953
4557,9316	0,0250026
4558,4136	0,0248782
4558,896	0,0247349
4559,3779	0,0245872
4559,8599	0,0244477
4560,3423	0,0243265
4560,8242	0,0242333
4561,3062	0,0241788
4561,7886	0,024174
4562,2705	0,0242271
4562,7529	0,0243386
4563,2349	0,0244973
4563,7168	0,0246799
4564,1992	0,0248559
4564,6812	0,0249962
4565,1631	0,0250817
4565,6455	0,0251089
4566,1274	0,0250879
4566,6099	0,0250363
4567,0918	0,02497
4567,5737	0,0248976
4568,0562	0,0248211
4568,5381	0,0247399
4569,02	0,0246563
4569,5024	0,0245776
4569,9844	0,024513
4570,4668	0,0244699
4570,9487	0,0244502
4571,4307	0,0244507
4571,9131	0,0244664
4572,395	0,0244922
4572,877	0,0245235
4573,3594	0,0245535
4573,8413	0,0245702
4574,3237	0,0245573
4574,8057	0,0244992
4575,2876	0,0243888
4575,77	0,0242339
4576,252	0,024059
4576,7339	0,0238994
4577,2163	0,0237903
4577,6982	0,0237559
4578,1807	0,0238027
4578,6626	0,0239192
4579,1445	0,0240825
4579,627	0,0242651
4580,1089	0,0244407
4580,5908	0,0245869
4581,0732	0,0246852
4581,5552	0,024723
4582,0376	0,0246968
4582,5195	0,0246156
4583,0015	0,0245011
4583,4839	0,0243821
4583,9658	0,0242847
4584,4478	0,0242214
4584,9302	0,0241865
4585,4121	0,0241594
4585,8945	0,0241148
4586,3765	0,0240358
4586,8584	0,0239235
4587,3408	0,023798
4587,8228	0,0236918
4588,3047	0,0236378
4588,7871	0,0236566
4589,269	0,0237489
4589,7515	0,0238944
4590,2334	0,0240585
4590,7153	0,0242029
4591,1978	0,0242969
4591,6797	0,0243242
4592,1616	0,0242861
4592,644	0,0241984
4593,126	0,0240864
4593,6084	0,023979
4594,0903	0,0239029
4594,5723	0,0238768
4595,0547	0,0239072
4595,5366	0,0239844
4596,0186	0,0240825
4596,501	0,0241651
4596,9829	0,0241954
4597,4653	0,0241493
4597,9473	0,0240254
4598,4292	0,0238477
4598,9116	0,0236579
4599,3936	0,0235012
4599,8755	0,0234103
4600,3579	0,0233947
4600,8398	0,0234403
4601,3223	0,0235176
4601,8042	0,0235941
4602,2861	0,0236466
4602,7686	0,0236671
4603,2505	0,0236623
4603,7324	0,0236478
4604,2148	0,0236411
4604,6968	0,0236561
4605,1792	0,0237004
4605,6611	0,0237756
4606,1431	0,0238779
4606,6255	0,0239981
4607,1074	0,0241201
4607,5894	0,0242204
4608,0718	0,0242701
4608,5537	0,0242424
4609,0361	0,024123
4609,5181	0,0239191
4610	0,0236603
4610,4824	0,0233904
4610,9644	0,0231513
4611,4463	0,0229683
4611,9287	0,022844
4612,4106	0,0227644
4612,8931	0,0227135
4613,375	0,0226858
4613,8569	0,0226909
4614,3394	0,0227448
4614,8213	0,0228558
4615,3032	0,0230114
4615,7856	0,0231759
4616,2676	0,0233006
4616,75	0,0233416
4617,2319	0,0232773
4617,7139	0,0231182
4618,1963	0,0229041
4618,6782	0,0226903
4619,1602	0,0225296
4619,6426	0,0224559
4620,1245	0,0224772
4620,6069	0,022577
4621,0889	0,0227238
4621,5708	0,0228816
4622,0532	0,0230174
4622,5352	0,023105
4623,0171	0,0231268
4623,4995	0,0230751
4623,9814	0,0229545
4624,4639	0,0227839
4624,9458	0,022595
4625,4277	0,0224265
4625,9102	0,022315
4626,3921	0,0222847
4626,874	0,0223401
4627,3564	0,0224646
4627,8384	0,0226248
4628,3208	0,0227807
4628,8027	0,0228981
4629,2847	0,0229595
4629,7671	0,0229678
4630,249	0,0229421
4630,731	0,022907
4631,2134	0,0228792
4631,6953	0,0228604
4632,1777	0,0228376
4632,6597	0,0227908
4633,1416	0,022703
4633,624	0,0225686
4634,106	0,0223946
4634,5879	0,0221984
4635,0703	0,0220008
4635,5522	0,0218205
4636,0347	0,0216697
4636,5166	0,0215531
4636,9985	0,0214705
4637,481	0,0214218
4637,9629	0,0214109
4638,4448	0,0214463
4638,9272	0,0215347
4639,4092	0,0216738
4639,8916	0,0218455
4640,3735	0,0220177
4640,8555	0,0221542
4641,3379	0,022227
4641,8198	0,0222264
4642,3018	0,0221615
4642,7842	0,0220527
4643,2661	0,0219221
4643,7485	0,021787
4644,2305	0,0216599
4644,7124	0,0215534
4645,1948	0,0214833
4645,6768	0,0214676
4646,1587	0,0215183
4646,6411	0,0216327
4647,123	0,0217879
4647,6055	0,0219437
4648,0874	0,022055
4648,5693	0,0220874
4649,0518	0,0220317
4649,5337	0,0219063
4650,0156	0,0217497
4650,498	0,0216022
4650,98	0,0214901
4651,4624	0,0214163
4651,9443	0,0213649
4652,4263	0,0213149
4652,9087	0,0212544
4653,3906	0,0211881
4653,8726	0,0211333
4654,355	0,0211089
4654,8369	0,0211239
4655,3193	0,0211725
4655,8013	0,0212379
4656,2832	0,0213011
4656,7656	0,0213499
4657,2476	0,0213814
4657,7295	0,0213988
4658,2119	0,021403
4658,6938	0,0213877
4659,1763	0,0213392
4659,6582	0,0212456
4660,1401	0,0211077
4660,6226	0,0209463
4661,1045	0,0208004
4661,5864	0,0207154
4662,0688	0,0207258
4662,5508	0,0208419
4663,0332	0,0210459
4663,5151	0,0212986
4663,9971	0,0215519
4664,4795	0,0217617
4664,9614	0,0218961
4665,4434	0,021939
4665,9258	0,0218904
4666,4077	0,0217647
4666,8901	0,0215877
4667,3721	0,0213915
4667,854	0,0212069
4668,3364	0,0210562
4668,8184	0,0209474
4669,3003	0,0208737
4669,7827	0,0208173
4670,2646	0,020757
4670,7471	0,0206767
4671,229	0,0205719
4671,7109	0,0204516
4672,1934	0,0203344
4672,6753	0,0202412
4673,1572	0,0201861
4673,6396	0,0201718
4674,1216	0,0201901
4674,604	0,0202273
4675,0859	0,0202709
4675,5679	0,0203126
4676,0503	0,020348
4676,5322	0,0203756
4677,0142	0,0203953
4677,4966	0,0204113
4677,9785	0,0204326
4678,4609	0,0204719
4678,9429	0,0205382
4679,4248	0,0206289
4679,9072	0,0207251
4680,3892	0,0207942
4680,8711	0,0208009
4681,3535	0,0207214
4681,8354	0,0205546
4682,3179	0,020326
4682,7998	0,0200819
4683,2817	0,0198766
4683,7642	0,0197561
4684,2461	0,0197443
4684,728	0,0198364
4685,2104	0,0200021
4685,6924	0,0201965
4686,1748	0,020375
4686,6567	0,0205049
4687,1387	0,0205701
4687,6211	0,0205688
4688,103	0,0205078
4688,585	0,0203973
4689,0674	0,0202492
4689,5493	0,0200785
4690,0317	0,0199041
4690,5137	0,019748
4690,9956	0,0196314
4691,478	0,0195704
4691,96	0,019573
4692,4419	0,0196376
4692,9243	0,0197537
4693,4063	0,0199044
4693,8887	0,0200685
4694,3706	0,0202233
4694,8525	0,0203476
4695,335	0,020424
4695,8169	0,0204417
4696,2988	0,0203975
4696,7813	0,020298
4697,2632	0,0201601
4697,7456	0,0200088
4698,2275	0,0198733
4698,7095	0,0197788
4699,1919	0,0197387
4699,6738	0,0197496
4700,1558	0,0197925
4700,6382	0,01984
4701,1201	0,0198673
4701,6025	0,0198611
4702,0845	0,0198229
4702,5664	0,0197645
4703,0488	0,0196992
4703,5308	0,0196345
4704,0127	0,019568
4704,4951	0,0194919
4704,9771	0,0193994
4705,4595	0,0192916
4705,9414	0,019179
4706,4233	0,0190783
4706,9058	0,0190063
4707,3877	0,0189748
4707,8696	0,0189892
4708,3521	0,0190502
4708,834	0,0191548
4709,3164	0,0192963
4709,7983	0,0194605
4710,2803	0,0196246
4710,7627	0,0197587
4711,2446	0,0198333
4711,7266	0,0198288
4712,209	0,0197439
4712,6909	0,0195965
4713,1733	0,0194188
4713,6553	0,0192463
4714,1372	0,0191066
4714,6196	0,0190132
4715,1016	0,0189642
4715,5835	0,0189484
4716,0659	0,0189523
4716,5479	0,0189659
4717,0303	0,0189853
4717,5122	0,01901
4717,9941	0,01904
4718,4766	0,0190731
4718,9585	0,0191052
4719,4404	0,0191323
4719,9229	0,0191515
4720,4048	0,019161
4720,8872	0,0191579
4721,3691	0,0191375
4721,8511	0,0190936
4722,3335	0,0190221
4722,8154	0,0189229
4723,2974	0,0188017
4723,7798	0,018669
4724,2617	0,0185377
4724,7441	0,0184216
4725,2261	0,0183337
4725,708	0,018285
4726,1904	0,0182836
4726,6724	0,0183321
4727,1543	0,0184262
4727,6367	0,0185542
4728,1187	0,0186968
4728,6011	0,0188293
4729,083	0,0189252
4729,5649	0,0189622
4730,0474	0,018928
4730,5293	0,0188258
4731,0112	0,018674
4731,4937	0,0185013
4731,9756	0,0183383
4732,458	0,0182098
4732,9399	0,0181304
4733,4219	0,018106
4733,9043	0,0181353
4734,3862	0,0182117
4734,8682	0,0183229
4735,3506	0,0184514
4735,8325	0,0185767
4736,3149	0,0186806
4736,7969	0,0187529
4737,2788	0,0187939
4737,7612	0,0188118
4738,2432	0,0188176
4738,7251	0,0188192
4739,2075	0,0188175
4739,6895	0,0188057
4740,1719	0,0187707
4740,6538	0,0186976
4741,1357	0,0185743
4741,6182	0,0183981
4742,1001	0,01818
4742,582	0,0179455
4743,0645	0,0177298
4743,5464	0,0175686
4744,0288	0,0174886
4744,5107	0,0175007
4744,9927	0,0175981
4745,4751	0,0177593
4745,957	0,0179532
4746,439	0,0181454
4746,9214	0,0183039
4747,4033	0,0184055
4747,8857	0,0184394
4748,3677	0,0184095
4748,8496	0,0183319
4749,332	0,0182294
4749,814	0,0181247
4750,2959	0,0180353
4750,7783	0,0179704
4751,2603	0,0179314
4751,7427	0,0179128
4752,2246	0,0179044
4752,7065	0,0178929
4753,189	0,0178653
4753,6709	0,0178125
4754,1528	0,017734
4754,6353	0,0176401
4755,1172	0,017551
4755,5996	0,0174911
4756,0815	0,0174808
4756,5635	0,0175282
4757,0459	0,0176251
4757,5278	0,0177485
4758,0098	0,0178691
4758,4922	0,0179613
4758,9741	0,0180121
4759,4565	0,0180232
4759,9385	0,0180071
4760,4204	0,0179785
4760,9028	0,0179475
4761,3848	0,0179171
4761,8667	0,0178864
4762,3491	0,0178557
4762,8311	0,0178296
4763,3135	0,0178155
4763,7954	0,0178187
4764,2773	0,0178371
4764,7598	0,0178601
4765,2417	0,0178728
4765,7236	0,0178629
4766,2061	0,0178279
4766,688	0,0177786
4767,1704	0,0177357
4767,6523	0,0177222
4768,1343	0,0177539
4768,6167	0,0178327
4769,0986	0,0179461
4769,5806	0,0180735
4770,063	0,0181961
4770,5449	0,0183047
4771,0273	0,018401
4771,5093	0,0184927
4771,9912	0,0185845
4772,4736	0,0186723
4772,9556	0,0187428
4773,4375	0,0187783
4773,9199	0,0187639
4774,4019	0,0186915
4774,8843	0,0185602
4775,3662	0,0183738
4775,8481	0,0181384
4776,3306	0,0178618
4776,8125	0,0175542
4777,2944	0,0172311
4777,7769	0,0169132
4778,2588	0,0166266
4778,7412	0,0163994
4779,2231	0,0162576
4779,7051	0,0162199
4780,1875	0,0162931
4780,6694	0,0164695
4781,1514	0,0167269
4781,6338	0,017032
4782,1157	0,0173453
4782,5981	0,0176279
4783,0801	0,0178474
4783,562	0,0179845
4784,0444	0,0180362
4784,5264	0,0180151
4785,0083	0,0179432
4785,4907	0,017843
4785,9727	0,0177299
4786,4551	0,0176099
4786,937	0,0174837
4787,4189	0,0173543
4787,9014	0,0172306
4788,3833	0,0171255
4788,8652	0,017049
4789,3477	0,0170017
4789,8296	0,0169745
4790,312	0,0169544
4790,7939	0,0169323
4791,2759	0,0169073
4791,7583	0,0168846
4792,2402	0,0168701
4792,7222	0,0168647
4793,2046	0,0168637
4793,6865	0,0168601
4794,1689	0,01685
4794,6509	0,0168361
4795,1328	0,0168284
4795,6152	0,0168424
4796,0972	0,0168949
4796,5791	0,016997
4797,0615	0,0171485
4797,5435	0,0173325
4798,0259	0,0175165
4798,5078	0,0176601
4798,9897	0,0177266
4799,4722	0,0176937
4799,9541	0,0175584
4800,436	0,0173342
4800,9185	0,0170451
4801,4004	0,0167197
4801,8828	0,0163889
4802,3647	0,0160842
4802,8467	0,0158352
4803,3291	0,0156639
4803,811	0,0155809
4804,293	0,0155853
4804,7754	0,0156687
4805,2573	0,0158206
4805,7397	0,0160279
4806,2217	0,0162717
4806,7036	0,0165222
4807,186	0,0167413
4807,668	0,0168926
4808,1499	0,0169554
4808,6323	0,016932
4809,1143	0,0168444
4809,5967	0,0167216
4810,0786	0,0165862
4810,5605	0,0164498
4811,043	0,016317
4811,5249	0,0161936
4812,0068	0,016091
4812,4893	0,0160231
4812,9712	0,0159983
4813,4536	0,0160125
4813,9355	0,0160479
4814,4175	0,0160781
4814,8999	0,0160769
4815,3818	0,0160273
4815,8638	0,0159284
4816,3462	0,0157967
4816,8281	0,0156617
4817,3105	0,0155546
4817,7925	0,0154971
4818,2744	0,0154925
4818,7568	0,0155282
4819,2388	0,015586
4819,7207	0,0156552
4820,2031	0,0157377
4820,6851	0,0158432
4821,1675	0,0159747
4821,6494	0,0161175
4822,1313	0,0162385
4822,6138	0,0162984
4823,0957	0,01627
4823,5776	0,0161518
4824,0601	0,0159694
4824,542	0,0157653
4825,0244	0,0155821
4825,5063	0,0154495
4825,9883	0,0153783
4826,4707	0,0153633
4826,9526	0,0153903
4827,4346	0,0154435
4827,917	0,0155107
4828,3989	0,0155828
4828,8813	0,015652
4829,3633	0,0157083
4829,8452	0,015739
4830,3276	0,0157322
4830,8096	0,0156831
4831,2915	0,0156
4831,7739	0,0155049
4832,2559	0,0154266
4832,7383	0,0153884
4833,2202	0,0153976
4833,7021	0,0154428
4834,1846	0,0155009
4834,6665	0,0155501
4835,1484	0,0155805
4835,6309	0,0155965
4836,1128	0,0156096
4836,5952	0,0156274
4837,0771	0,0156464
4837,5591	0,0156521
4838,0415	0,0156266
4838,5234	0,0155574
4839,0054	0,0154432
4839,4878	0,0152939
4839,9697	0,0151259
4840,4521	0,0149573
4840,9341	0,0148025
4841,416	0,0146719
4841,8984	0,014572
4842,3804	0,0145088
4842,8623	0,0144893
4843,3447	0,0145222
4843,8267	0,0146136
4844,3091	0,0147612
4844,791	0,0149503
4845,2729	0,0151548
4845,7554	0,0153434
4846,2373	0,0154881
4846,7192	0,0155709
4847,2017	0,0155846
4847,6836	0,0155297
4848,166	0,0154111
4848,6479	0,0152377
4849,1299	0,0150251
4849,6123	0,0147971
4850,0942	0,0145833
4850,5762	0,0144127
4851,0586	0,0143066
4851,5405	0,0142749
4852,0229	0,014316
4852,5049	0,0144203
4852,9868	0,0145734
4853,4692	0,0147573
4853,9512	0,0149508
4854,4331	0,0151303
4854,9155	0,0152726
4855,3975	0,0153587
4855,8799	0,0153778
4856,3618	0,0153306
4856,8438	0,0152293
4857,3262	0,0150947
4857,8081	0,0149507
4858,29	0,0148172
4858,7725	0,0147053
4859,2544	0,0146162
4859,7368	0,0145456
4860,2188	0,0144893
4860,7007	0,0144487
4861,1831	0,0144308
4861,665	0,0144444
4862,147	0,0144936
4862,6294	0,0145743
4863,1113	0,0146736
4863,5938	0,0147735
4864,0757	0,0148556
4864,5576	0,0149053
4865,04	0,014914
4865,522	0,0148786
4866,0039	0,0148
4866,4863	0,0146803
4866,9683	0,014523
4867,4507	0,0143346
4867,9326	0,0141285
4868,4146	0,0139273
4868,897	0,0137617
4869,3789	0,0136623
4869,8608	0,0136496
4870,3433	0,0137239
4870,8252	0,0138625
4871,3076	0,0140259
4871,7896	0,0141703
4872,2715	0,0142626
4872,7539	0,0142898
4873,2358	0,0142601
4873,7178	0,0141963
4874,2002	0,0141241
4874,6821	0,0140619
4875,1646	0,014016
4875,6465	0,0139833
4876,1284	0,0139581
4876,6108	0,0139374
4877,0928	0,0139226
4877,5747	0,0139144
4878,0571	0,0139077
4878,5391	0,0138882
4879,0215	0,013837
4879,5034	0,0137396
4879,9854	0,0135954
4880,4678	0,0134223
4880,9497	0,0132516
4881,4316	0,013117
4881,9141	0,0130424
4882,396	0,0130337
4882,8784	0,0130788
4883,3604	0,0131555
4883,8423	0,0132414
4884,3247	0,013322
4884,8066	0,0133928
4885,2886	0,0134542
4885,771	0,0135059
4886,2529	0,013543
4886,7354	0,0135582
4887,2173	0,0135488
4887,6992	0,0135217
4888,1816	0,0134941
4888,6636	0,0134854
4889,1455	0,013507
4889,6279	0,0135549
4890,1099	0,013609
4890,5923	0,0136418
4891,0742	0,0136295
4891,5562	0,0135614
4892,0386	0,0134424
4892,5205	0,0132895
4893,0024	0,0131247
4893,4849	0,012967
4893,9668	0,0128292
4894,4492	0,0127168
4894,9312	0,0126319
4895,4131	0,0125771
4895,8955	0,0125582
4896,3774	0,0125826
4896,8594	0,0126541
4897,3418	0,0127669
4897,8237	0,0129028
4898,3062	0,0130343
4898,7881	0,0131338
4899,27	0,0131831
4899,7524	0,0131793
4900,2344	0,0131327
4900,7163	0,0130595
4901,1987	0,0129739
4901,6807	0,0128832
4902,1631	0,0127901
4902,645	0,0126975
4903,127	0,0126138
4903,6094	0,0125536
4904,0913	0,0125341
4904,5732	0,0125679
4905,0557	0,0126577
4905,5376	0,0127929
4906,02	0,0129524
4906,502	0,0131105
4906,9839	0,0132446
4907,4663	0,0133404
4907,9482	0,0133954
4908,4302	0,0134161
4908,9126	0,0134133
4909,3945	0,0133974
4909,877	0,0133743
4910,3589	0,0133455
4910,8408	0,0133097
4911,3232	0,0132648
4911,8052	0,0132088
4912,2871	0,0131385
4912,7695	0,0130494
4913,2515	0,0129354
4913,7339	0,012793
4914,2158	0,0126255
4914,6978	0,0124466
4915,1802	0,0122802
4915,6621	0,0121561
4916,144	0,0121015
4916,6265	0,0121329
4917,1084	0,0122502
4917,5908	0,0124346
4918,0728	0,0126513
4918,5547	0,0128571
4919,0371	0,0130108
4919,519	0,0130849
4920,001	0,0130746
4920,4834	0,0129995
4920,9653	0,012897
4921,4478	0,0128078
4921,9297	0,012761
4922,4116	0,0127644
4922,894	0,0128042
4923,376	0,012855
4923,8579	0,0128916
4924,3403	0,0128986
4924,8223	0,0128731
4925,3047	0,0128207
4925,7866	0,0127507
4926,2686	0,0126716
4926,751	0,0125918
4927,2329	0,012521
4927,7148	0,0124704
4928,1973	0,0124493
4928,6792	0,0124595
4929,1616	0,0124899
4929,6436	0,0125179
4930,1255	0,0125171
4930,6079	0,0124709
4931,0898	0,012384
4931,5718	0,0122864
4932,0542	0,0122228
4932,5361	0,0122348
4933,0186	0,0123403
4933,5005	0,0125242
4933,9824	0,0127435
4934,4648	0,0129456
4934,9468	0,0130888
4935,4287	0,0131545
4935,9111	0,0131461
4936,3931	0,0130782
4936,8755	0,012964
4937,3574	0,0128112
4937,8394	0,0126263
4938,3218	0,0124228
4938,8037	0,0122259
4939,2856	0,0120669
4939,7681	0,0119714
4940,25	0,0119484
4940,7324	0,0119866
4941,2144	0,0120623
4941,6963	0,0121524
4942,1787	0,0122454
4942,6606	0,0123427
4943,1426	0,0124503
4943,625	0,0125669
4944,1069	0,0126776
4944,5894	0,0127565
4945,0713	0,0127789
4945,5532	0,0127346
4946,0356	0,0126346
4946,5176	0,0125067
4946,9995	0,012384
4947,4819	0,0122912
4947,9639	0,0122372
4948,4463	0,0122167
4948,9282	0,0122193
4949,4102	0,0122391
4949,8926	0,0122796
4950,3745	0,0123504
4950,8564	0,0124583
4951,3389	0,0125972
4951,8208	0,0127445
4952,3032	0,0128665
4952,7852	0,0129314
4953,2671	0,0129236
4953,7495	0,0128506
4954,2314	0,0127386
[truncated: 3,240 more rows]
