# Supplementary material for: Thermostable chaperone-based polypeptide biosynthesis: Enfuvirtide model product quality and protocol-related impurities
Source: PLoS One. 2023 Jun 8;18(6):e0286752. doi: 10.1371/journal.pone.0286752 (PMC10249821; doi:10.1371/journal.pone.0286752)
Supplement: S2 File — (ZIP) [file pone.0286752.s002.zip › NIR ATR/Xsolution_3.csv]

TITLE
DATA TYPE	INFRARED SPECTRUM
ORIGIN	JASCO
OWNER
DATE	23/03/14
TIME	12:21:04
SPECTROMETER/DATA SYSTEM
LOCALE	1049
RESOLUTION
DELTAX	0,482117
XUNITS	1/CM
YUNITS	ABSORBANCE
FIRSTX	3999,6404
LASTX	6500,3799
NPOINTS	5188
FIRSTY	0,09715
MAXY	0,10044
MINY	0,01581
XYDATA
3999,6404	0,097153
4000,1226	0,0979392
4000,6047	0,0981361
4001,0867	0,0979978
4001,5688	0,0977138
4002,051	0,0974181
4002,5332	0,097199
4003,0151	0,0971064
4003,4973	0,0971601
4003,9795	0,0973563
4004,4617	0,0976742
4004,9436	0,0980813
4005,4258	0,0985388
4005,908	0,0990057
4006,3901	0,0994422
4006,8721	0,1000469
4007,3542	0,1003174
4007,8364	0,1004406
4008,3186	0,1004209
4008,8005	0,1002664
4009,2827	0,0999858
4009,7649	0,0995952
4010,2471	0,0991267
4010,729	0,0986329
4011,2112	0,098178
4011,6934	0,0978179
4012,1755	0,097579
4012,6575	0,09745
4013,1396	0,0973938
4013,6218	0,0973738
4014,104	0,097379
4014,5859	0,097432
4015,0681	0,0975737
4015,5503	0,0978345
4016,0325	0,098209
4016,5144	0,0986501
4016,9966	0,0990806
4017,4788	0,0994168
4017,9609	0,09959
4018,4429	0,0995615
4018,925	0,0993305
4019,4072	0,0989357
4019,8894	0,0984495
4020,3713	0,0979652
4020,8535	0,0975761
4021,3357	0,097354
4021,8179	0,0973313
4022,2998	0,0974947
4022,782	0,0977904
4023,2642	0,0981399
4023,7463	0,098461
4024,2283	0,0986873
4024,7104	0,0987816
4025,1926	0,09874
4025,6748	0,098587
4026,1567	0,0983633
4026,6389	0,0981149
4027,1211	0,0978847
4027,6033	0,0977091
4028,0852	0,0976141
4028,5674	0,0976076
4029,0496	0,0976711
4029,5317	0,097757
4030,0137	0,0978001
4030,4958	0,0977432
4030,978	0,0975652
4031,4602	0,0972976
4031,9421	0,0970148
4032,4243	0,0968028
4032,9065	0,0967205
4033,3887	0,0967754
4033,8706	0,0969248
4034,3528	0,0971002
4034,835	0,0972398
4035,3171	0,0973118
4035,7991	0,0973174
4036,2813	0,097275
4036,7634	0,0971993
4037,2456	0,0970888
4037,7275	0,0969311
4038,2097	0,0967232
4038,6919	0,0964927
4039,1741	0,0963036
4039,656	0,09624
4040,1382	0,0963728
4040,6204	0,0967279
4041,1025	0,0972703
4041,5845	0,0979122
4042,0667	0,0985421
4042,5488	0,0990585
4043,031	0,0993945
4043,5129	0,0995244
4043,9951	0,0994544
4044,4773	0,0992084
4044,9595	0,0988179
4045,4414	0,098321
4045,9236	0,0977679
4046,4058	0,0972232
4046,8879	0,0967587
4047,3699	0,0964364
4047,8521	0,0962873
4048,3342	0,0962983
4048,8164	0,0964144
4049,2983	0,0965581
4049,7805	0,0966595
4050,2627	0,0966817
4050,7449	0,0966312
4051,2268	0,0965471
4051,709	0,0964766
4052,1912	0,0964486
4052,6733	0,0964608
4053,1553	0,0964843
4053,6375	0,0964809
4054,1196	0,0964245
4054,6018	0,0963135
4055,0837	0,0961709
4055,5659	0,096033
4056,0481	0,095934
4056,5303	0,0958962
4057,0122	0,0959275
4057,4944	0,0960244
4057,9766	0,0961761
4058,4587	0,0963673
4058,9407	0,0965773
4059,4229	0,0967813
4059,905	0,096953
4060,3872	0,0970698
4060,8691	0,0971184
4061,3513	0,0970976
4061,8335	0,0970178
4062,3157	0,0968971
4062,7976	0,0967564
4063,2798	0,0966136
4063,762	0,0964797
4064,2441	0,0963566
4064,7261	0,096238
4065,2083	0,0961155
4065,6904	0,0959853
4066,1726	0,0958549
4066,6545	0,0957437
4067,1367	0,0956767
4067,6189	0,0956749
4068,1011	0,0957452
4068,583	0,0958763
4069,0652	0,0960418
4069,5474	0,0962086
4070,0295	0,096346
4070,5115	0,0964313
4070,9937	0,0964519
4071,4758	0,0964039
4071,958	0,0962918
4072,4399	0,0961301
4072,9221	0,0959454
4073,4043	0,0957762
4073,8865	0,0956668
4074,3684	0,095656
4074,8506	0,0957644
4075,3328	0,095987
4075,8149	0,0962924
4076,2969	0,0966315
4076,7791	0,0969504
4077,2612	0,0972038
4077,7434	0,0973636
4078,2253	0,0974223
4078,7075	0,0973895
4079,1897	0,0972845
4079,6719	0,0971272
4080,1538	0,0969322
4080,636	0,0967077
4081,1182	0,0964603
4081,6003	0,0962022
4082,0823	0,0959549
4082,5645	0,0957466
4083,0466	0,0956039
4083,5288	0,0955425
4084,0107	0,0955635
4084,4929	0,0956551
4084,9751	0,0957999
4085,4573	0,095979
4085,9392	0,0961732
4086,4214	0,09636
4086,9036	0,0965132
4087,3857	0,0966071
4087,8677	0,0966245
4088,3499	0,0965641
4088,832	0,096442
4089,3142	0,0962866
4089,7961	0,0961289
4090,2783	0,0959938
4090,7605	0,0958942
4091,2427	0,0958307
4091,7246	0,095794
4092,2068	0,0957696
4092,689	0,0957434
4093,1711	0,0957078
4093,6531	0,0956645
4094,1353	0,0956232
4094,6174	0,0955961
4095,0996	0,0955902
4095,5815	0,0956027
4096,064	0,0956225
4096,5459	0,0956375
4097,0278	0,0956415
4097,5103	0,0956369
4097,9922	0,0956311
4098,4741	0,0956296
4098,9565	0,0956316
4099,4385	0,0956321
4099,9209	0,0956288
4100,4028	0,0956289
4100,8848	0,0956493
4101,3672	0,0957088
4101,8491	0,0958181
4102,3311	0,095971
4102,8135	0,0961458
4103,2954	0,0963126
4103,7778	0,0964452
4104,2598	0,096529
4104,7417	0,0965625
4105,2241	0,0965525
4105,7061	0,096506
4106,188	0,0964254
4106,6704	0,0963068
4107,1523	0,0961452
4107,6348	0,0959404
4108,1167	0,0957027
4108,5986	0,0954541
4109,0811	0,0952242
4109,563	0,0950424
4110,0449	0,0949298
4110,5273	0,0948932
4111,0093	0,0949258
4111,4917	0,0950118
4111,9736	0,0951327
4112,4556	0,0952714
4112,938	0,0954125
4113,4199	0,0955399
4113,9019	0,0956364
4114,3843	0,0956858
4114,8662	0,0956789
4115,3486	0,0956175
4115,8306	0,0955141
4116,3125	0,0953875
4116,7949	0,0952552
4117,2769	0,0951288
4117,7588	0,0950146
4118,2412	0,0949174
4118,7231	0,0948445
4119,2056	0,0948054
4119,6875	0,094808
4120,1694	0,0948532
4120,6519	0,0949338
4121,1338	0,095037
4121,6157	0,0951491
4122,0981	0,0952595
4122,5801	0,0953591
4123,0625	0,095437
4123,5444	0,0954786
4124,0264	0,0954666
4124,5088	0,095388
4124,9907	0,095241
4125,4727	0,0950393
4125,9551	0,0948104
4126,437	0,0945895
4126,9194	0,0944108
4127,4014	0,0943
4127,8833	0,0942707
4128,3657	0,0943232
4128,8477	0,0944473
4129,3296	0,0946255
4129,812	0,0948368
4130,2939	0,0950582
4130,7764	0,0952667
4131,2583	0,0954392
4131,7402	0,0955551
4132,2227	0,0956002
4132,7046	0,0955712
4133,1865	0,0954791
4133,6689	0,0953473
4134,1509	0,0952054
4134,6333	0,0950808
4135,1152	0,0949926
4135,5972	0,0949489
4136,0796	0,0949494
4136,5615	0,0949883
4137,0435	0,0950571
4137,5259	0,0951442
4138,0078	0,0952353
4138,4902	0,0953144
4138,9722	0,0953677
4139,4541	0,0953886
4139,9365	0,0953788
4140,4185	0,0953474
4140,9004	0,0953045
4141,3828	0,095255
4141,8647	0,0951961
4142,3472	0,0951182
4142,8291	0,0950116
4143,311	0,0948737
4143,7935	0,0947131
4144,2754	0,0945492
4144,7573	0,0944063
4145,2397	0,0943054
4145,7217	0,0942579
4146,2041	0,0942623
4146,686	0,0943059
4147,168	0,09437
4147,6504	0,0944355
4148,1323	0,0944876
4148,6143	0,0945185
4149,0967	0,0945273
4149,5786	0,0945186
4150,061	0,0945003
4150,543	0,0944809
4151,0249	0,0944684
4151,5073	0,0944682
4151,9893	0,0944832
4152,4712	0,0945122
4152,9536	0,0945487
4153,4355	0,0945812
4153,918	0,0945951
4154,3999	0,0945785
4154,8818	0,0945279
4155,3643	0,0944523
4155,8462	0,094371
4156,3281	0,0943076
4156,8105	0,0942801
4157,2925	0,0942953
4157,7749	0,0943464
4158,2568	0,0944171
4158,7388	0,0944873
4159,2212	0,094538
4159,7031	0,0945546
4160,1851	0,0945286
4160,6675	0,0944576
4161,1494	0,0943471
4161,6318	0,0942095
4162,1138	0,0940634
4162,5957	0,0939297
4163,0781	0,0938277
4163,5601	0,0937713
4164,042	0,0937657
4164,5244	0,0938061
4165,0063	0,0938775
4165,4888	0,0939575
4165,9707	0,0940211
4166,4526	0,0940476
4166,9351	0,0940268
4167,417	0,0939626
4167,8989	0,0938717
4168,3813	0,0937779
4168,8633	0,0937053
4169,3457	0,0936717
4169,8276	0,0936849
4170,3096	0,093742
4170,792	0,0938313
4171,2739	0,0939358
4171,7559	0,094038
4172,2383	0,0941248
4172,7202	0,0941905
4173,2026	0,0942365
4173,6846	0,0942678
4174,1665	0,0942872
4174,6489	0,0942918
4175,1309	0,0942726
4175,6128	0,0942197
4176,0952	0,0941298
4176,5771	0,0940115
4177,0596	0,0938858
4177,5415	0,0937791
4178,0234	0,093714
4178,5059	0,0936992
4178,9878	0,0937252
4179,4697	0,0937671
4179,9521	0,0937945
4180,4341	0,0937835
4180,9165	0,0937268
4181,3984	0,0936373
4181,8804	0,0935418
4182,3628	0,09347
4182,8447	0,0934427
4183,3267	0,0934645
4183,8091	0,0935242
4184,291	0,0936012
4184,7734	0,0936738
4185,2554	0,0937243
4185,7373	0,0937406
4186,2197	0,0937162
4186,7017	0,0936491
4187,1836	0,0935438
4187,666	0,0934137
4188,1479	0,093281
4188,6304	0,0931737
4189,1123	0,0931183
4189,5942	0,0931307
4190,0767	0,0932098
4190,5586	0,0933355
4191,0405	0,0934732
4191,5229	0,093585
4192,0049	0,0936427
4192,4873	0,0936384
4192,9692	0,093587
4193,4512	0,0935188
4193,9336	0,0934663
4194,4155	0,0934491
4194,8975	0,0934667
4195,3799	0,0934998
4195,8618	0,0935199
4196,3442	0,093502
4196,8262	0,0934332
4197,3081	0,0933169
4197,7905	0,0931711
4198,2725	0,0930227
4198,7544	0,0929011
4199,2368	0,0928307
4199,7188	0,0928254
4200,2012	0,0928858
4200,6831	0,0930014
4201,165	0,0931543
4201,6475	0,0933235
4202,1294	0,0934883
4202,6113	0,0936287
4203,0938	0,0937269
4203,5757	0,0937704
4204,0581	0,0937555
4204,54	0,0936902
4205,022	0,0935912
4205,5044	0,0934785
4205,9863	0,0933693
4206,4683	0,0932746
4206,9507	0,0932009
4207,4326	0,0931521
4207,915	0,0931316
4208,397	0,0931399
4208,8789	0,0931727
4209,3613	0,0932209
4209,8433	0,0932725
4210,3252	0,0933168
4210,8076	0,0933449
4211,2896	0,0933493
4211,772	0,0933225
4212,2539	0,0932578
4212,7358	0,093153
4213,2183	0,0930144
4213,7002	0,0928577
4214,1821	0,0927059
4214,6646	0,0925834
4215,1465	0,0925109
4215,6289	0,0925007
4216,1108	0,0925543
4216,5928	0,09266
4217,0752	0,0927938
4217,5571	0,0929245
4218,0391	0,093022
4218,5215	0,0930673
4219,0034	0,0930579
4219,4858	0,0930068
4219,9678	0,0929352
4220,4497	0,0928638
4220,9321	0,0928066
4221,4141	0,0927692
4221,896	0,0927494
4222,3784	0,0927391
4222,8604	0,0927259
4223,3428	0,0926955
4223,8247	0,0926362
4224,3066	0,0925434
4224,7891	0,0924232
4225,271	0,0922916
4225,7529	0,0921709
4226,2354	0,0920842
4226,7173	0,0920502
4227,1997	0,0920792
4227,6816	0,0921698
4228,1636	0,0923082
4228,646	0,0924704
4229,1279	0,0926275
4229,6099	0,0927544
4230,0923	0,0928361
4230,5742	0,0928706
4231,0566	0,0928662
4231,5386	0,0928363
4232,0205	0,0927947
4232,5029	0,0927525
4232,9849	0,0927173
4233,4668	0,0926912
4233,9492	0,092669
4234,4312	0,0926385
4234,9136	0,0925828
4235,3955	0,0924879
4235,8774	0,0923486
4236,3599	0,0921717
4236,8418	0,0919728
4237,3237	0,0917712
4237,8062	0,0915851
4238,2881	0,0914311
4238,7705	0,0913268
4239,2524	0,0912908
4239,7344	0,0913393
4240,2168	0,0914773
4240,6987	0,091692
4241,1807	0,0919514
4241,6631	0,0922117
4242,145	0,0924297
4242,6274	0,092574
4243,1094	0,0926304
4243,5913	0,0925998
4244,0737	0,0924923
4244,5557	0,0923219
4245,0376	0,0921057
4245,52	0,0918652
4246,002	0,0916288
4246,4844	0,0914293
4246,9663	0,0912971
4247,4482	0,0912504
4247,9307	0,0912884
4248,4126	0,09139
4248,8945	0,091521
4249,377	0,0916456
4249,8589	0,0917398
4250,3413	0,091797
4250,8232	0,0918271
4251,3052	0,0918475
4251,7876	0,0918721
4252,2695	0,0919039
4252,7515	0,0919356
4253,2339	0,0919557
4253,7158	0,091957
4254,1982	0,091941
4254,6802	0,0919149
4255,1621	0,0918854
4255,6445	0,0918523
4256,1265	0,0918083
4256,6084	0,0917462
4257,0908	0,0916665
4257,5728	0,0915825
4258,0552	0,091516
4258,5371	0,0914871
4259,019	0,0915023
4259,5015	0,0915497
4259,9834	0,0916032
4260,4653	0,0916345
4260,9478	0,0916257
4261,4297	0,0915771
4261,9121	0,0915053
4262,394	0,0914344
4262,876	0,0913856
4263,3584	0,0913701
4263,8403	0,0913885
4264,3223	0,0914343
4264,8047	0,0914986
4265,2866	0,091572
4265,769	0,0916425
4266,251	0,0916936
4266,7329	0,091705
4267,2153	0,0916581
4267,6973	0,0915432
4268,1792	0,0913667
4268,6616	0,0911502
4269,1436	0,0909255
4269,626	0,0907246
4270,1079	0,0905722
4270,5898	0,0904822
4271,0723	0,09046
4271,5542	0,0905051
4272,0361	0,0906127
4272,5186	0,090773
4273,0005	0,0909681
4273,4829	0,0911708
4273,9648	0,0913482
4274,4468	0,0914689
4274,9292	0,0915115
4275,4111	0,0914714
4275,8931	0,0913615
4276,3755	0,0912071
4276,8574	0,0910378
4277,3398	0,0908797
4277,8218	0,0907508
4278,3037	0,0906612
4278,7861	0,090615
4279,2681	0,0906119
4279,75	0,090646
4280,2324	0,0907052
4280,7144	0,0907713
4281,1968	0,0908241
4281,6787	0,0908476
4282,1606	0,0908346
4282,6431	0,0907872
4283,125	0,0907135
4283,6069	0,0906223
4284,0894	0,0905194
4284,5713	0,0904085
4285,0537	0,0902932
4285,5356	0,0901799
4286,0176	0,0900782
4286,5	0,0899995
4286,9819	0,0899546
4287,4639	0,0899509
4287,9463	0,0899904
4288,4282	0,0900683
4288,9106	0,0901729
4289,3926	0,0902879
4289,8745	0,0903961
4290,3569	0,0904846
4290,8389	0,0905468
4291,3208	0,090582
4291,8032	0,0905929
4292,2852	0,0905834
4292,7676	0,0905587
4293,2495	0,0905266
4293,7314	0,0904976
4294,2139	0,0904822
4294,6958	0,0904857
4295,1777	0,0905049
4295,6602	0,0905287
4296,1421	0,0905428
4296,6245	0,090536
4297,1064	0,0905034
4297,5884	0,0904457
4298,0708	0,0903666
4298,5527	0,0902708
4299,0347	0,0901645
4299,5171	0,0900562
4299,999	0,089956
4300,4814	0,0898724
4300,9634	0,0898091
4301,4453	0,0897644
4301,9277	0,089735
4302,4097	0,0897196
4302,8916	0,0897211
4303,374	0,0897434
4303,856	0,0897857
4304,3384	0,089839
4304,8203	0,0898882
4305,3022	0,0899199
4305,7847	0,0899302
4306,2666	0,0899284
4306,7485	0,0899337
4307,231	0,0899651
4307,7129	0,0900327
4308,1953	0,0901314
4308,6772	0,090243
4309,1592	0,0903435
4309,6416	0,090412
4310,1235	0,0904379
4310,6055	0,0904216
4311,0879	0,0903709
4311,5698	0,0902952
4312,0522	0,0902006
4312,5342	0,0900895
4313,0161	0,0899644
4313,4985	0,0898319
4313,9805	0,0897049
4314,4624	0,0896008
4314,9448	0,0895362
4315,4268	0,0895215
4315,9092	0,0895584
4316,3911	0,0896401
4316,873	0,0897539
4317,3555	0,0898838
4317,8374	0,0900127
4318,3193	0,0901241
4318,8018	0,0902035
4319,2837	0,0902401
4319,7661	0,0902281
4320,248	0,090167
4320,73	0,0900614
4321,2124	0,0899221
4321,6943	0,0897654
4322,1763	0,0896123
4322,6587	0,0894839
4323,1406	0,0893963
4323,623	0,0893556
4324,105	0,089356
4324,5869	0,0893844
4325,0693	0,0894251
4325,5513	0,0894655
4326,0332	0,0894965
4326,5156	0,0895115
4326,9976	0,0895038
4327,48	0,0894673
4327,9619	0,0893998
4328,4438	0,0893061
4328,9263	0,0891995
4329,4082	0,0890988
4329,8901	0,0890234
4330,3726	0,088988
4330,8545	0,0889997
4331,3369	0,0890565
4331,8188	0,089148
4332,3008	0,0892562
4332,7832	0,0893581
4333,2651	0,089431
4333,7471	0,089458
4334,2295	0,0894334
4334,7114	0,0893641
4335,1938	0,0892675
4335,6758	0,0891665
4336,1577	0,0890836
4336,6401	0,0890366
4337,1221	0,0890354
4337,604	0,089081
4338,0864	0,0891648
4338,5684	0,0892692
4339,0508	0,0893707
4339,5327	0,0894445
4340,0146	0,0894711
4340,4971	0,0894417
4340,979	0,0893606
4341,4609	0,0892441
4341,9434	0,0891168
4342,4253	0,0890053
4342,9077	0,0889311
4343,3896	0,0889056
4343,8716	0,0889268
4344,354	0,0889809
4344,8359	0,0890465
4345,3179	0,0891027
4345,8003	0,0891356
4346,2822	0,0891429
4346,7646	0,089133
4347,2466	0,0891215
4347,7285	0,0891238
4348,2109	0,0891491
4348,6929	0,0891962
4349,1748	0,0892536
4349,6572	0,0893034
4350,1392	0,0893269
4350,6216	0,0893093
4351,1035	0,0892431
4351,5854	0,0891278
4352,0679	0,0889689
4352,5498	0,0887769
4353,0317	0,0885668
4353,5142	0,0883584
4353,9961	0,0881736
4354,4785	0,0880323
4354,9604	0,0879465
4355,4424	0,087917
4355,9248	0,0879335
4356,4067	0,0879786
4356,8887	0,088034
4357,3711	0,0880857
4357,853	0,0881267
4358,3354	0,0881578
4358,8174	0,0881862
4359,2993	0,0882221
4359,7817	0,0882743
4360,2637	0,0883449
4360,7456	0,0884258
4361,228	0,0884995
4361,71	0,0885446
4362,1924	0,0885442
4362,6743	0,0884938
4363,1563	0,0884043
4363,6387	0,0882996
4364,1206	0,088208
4364,6025	0,0881538
4365,085	0,0881498
4365,5669	0,0881942
4366,0493	0,0882726
4366,5313	0,0883631
4367,0132	0,0884433
4367,4956	0,0884956
4367,9775	0,0885087
4368,4595	0,0884761
4368,9419	0,088393
4369,4238	0,0882552
4369,9063	0,0880626
4370,3882	0,0878241
4370,8701	0,0875618
4371,3525	0,0873087
4371,8345	0,0871004
4372,3164	0,0869639
4372,7988	0,0869094
4373,2808	0,0869286
4373,7632	0,0870018
4374,2451	0,0871084
4374,7271	0,0872368
4375,2095	0,0873885
4375,6914	0,0875738
4376,1733	0,0878013
4376,6558	0,088067
4377,1377	0,0883472
4377,6201	0,0886007
4378,1021	0,0887794
4378,584	0,0888428
4379,0664	0,0887709
4379,5483	0,0885684
4380,0303	0,0882628
4380,5127	0,0878964
4380,9946	0,0875188
4381,4771	0,0871804
4381,959	0,0869267
4382,4409	0,0867907
4382,9233	0,0867858
4383,4053	0,0868998
4383,8872	0,0870956
4384,3696	0,0873203
4384,8516	0,0875187
4385,334	0,0876479
4385,8159	0,0876861
4386,2979	0,0876352
4386,7803	0,0875169
4387,2622	0,0873647
4387,7441	0,0872142
4388,2266	0,087094
4388,7085	0,0870184
4389,1909	0,0869861
4389,6729	0,0869828
4390,1548	0,0869883
4390,6372	0,0869843
4391,1191	0,0869598
4391,6011	0,0869133
4392,0835	0,0868525
4392,5654	0,0867927
4393,0479	0,0867543
4393,5298	0,0867579
4394,0117	0,0868171
4394,4941	0,0869314
4394,9761	0,0870833
4395,458	0,0872425
4395,9404	0,0873758
4396,4224	0,0874579
4396,9048	0,0874787
4397,3867	0,0874416
4397,8687	0,0873571
4398,3511	0,0872354
4398,833	0,0870831
4399,3149	0,0869037
4399,7974	0,0867017
4400,2793	0,0864852
4400,7617	0,0862673
4401,2437	0,0860649
4401,7256	0,0858977
4402,208	0,0857861
4402,6899	0,0857467
4403,1719	0,0857874
4403,6543	0,085901
4404,1362	0,0860631
4404,6187	0,0862356
4405,1006	0,0863764
4405,5825	0,0864512
4406,0649	0,0864423
4406,5469	0,0863511
4407,0288	0,0861953
4407,5112	0,0860019
4407,9932	0,0858018
4408,4756	0,0856259
4408,9575	0,0855024
4409,4395	0,0854533
4409,9219	0,0854896
4410,4038	0,0856073
4410,8857	0,0857852
4411,3682	0,085989
4411,8501	0,0861784
4412,3325	0,0863174
4412,8145	0,086383
4413,2964	0,0863706
4413,7788	0,0862931
4414,2607	0,0861762
4414,7427	0,0860499
4415,2251	0,0859393
4415,707	0,0858595
4416,1895	0,0858142
4416,6714	0,0857991
4417,1533	0,0858068
4417,6357	0,0858307
4418,1177	0,0858648
4418,5996	0,085902
4419,082	0,0859326
4419,564	0,0859456
4420,0464	0,0859323
4420,5283	0,0858896
4421,0103	0,0858204
4421,4927	0,0857318
4421,9746	0,085631
4422,4565	0,0855237
4422,939	0,0854155
4423,4209	0,0853133
4423,9033	0,0852263
4424,3853	0,0851631
4424,8672	0,0851271
4425,3496	0,085114
4425,8315	0,0851125
4426,3135	0,0851099
4426,7959	0,0850984
4427,2778	0,0850781
4427,7603	0,0850556
4428,2422	0,0850386
4428,7241	0,0850299
4429,2065	0,0850257
4429,6885	0,0850185
4430,1704	0,0850024
4430,6528	0,0849784
4431,1348	0,0849545
4431,6172	0,0849397
4432,0991	0,084938
4432,5811	0,0849428
4433,0635	0,0849396
4433,5454	0,0849133
4434,0273	0,0848582
4434,5098	0,0847827
4434,9917	0,0847068
4435,4741	0,0846522
4435,9561	0,0846318
4436,438	0,0846431
4436,9204	0,084671
4437,4023	0,084696
4437,8843	0,0847039
4438,3667	0,0846906
4438,8486	0,08466
4439,3311	0,0846193
4439,813	0,084574
4440,2949	0,0845271
4440,7773	0,0844819
4441,2593	0,0844449
4441,7412	0,0844268
4442,2236	0,0844385
4442,7056	0,0844863
4443,188	0,0845669
4443,6699	0,084666
4444,1519	0,0847616
4444,6343	0,0848295
4445,1162	0,0848508
4445,5981	0,0848168
4446,0806	0,0847314
4446,5625	0,0846085
4447,0449	0,0844677
4447,5269	0,0843288
4448,0088	0,0842073
4448,4912	0,0841136
4448,9731	0,0840521
4449,4551	0,0840219
4449,9375	0,0840155
4450,4194	0,08402
4450,9019	0,0840189
4451,3838	0,0839983
4451,8657	0,0839529
4452,3481	0,0838892
4452,8301	0,0838227
4453,312	0,083771
4453,7944	0,0837452
4454,2764	0,0837471
4454,7588	0,0837701
4455,2407	0,0838048
4455,7227	0,083843
4456,2051	0,083879
4456,687	0,0839082
4457,1689	0,0839264
4457,6514	0,0839307
4458,1333	0,083922
4458,6157	0,0839046
4459,0977	0,0838837
4459,5796	0,0838605
4460,062	0,0838291
4460,5439	0,0837786
4461,0259	0,0836988
4461,5083	0,083587
4461,9902	0,0834508
4462,4727	0,083307
4462,9546	0,0831763
4463,4365	0,0830777
4463,9189	0,083025
4464,4009	0,0830256
4464,8828	0,0830804
4465,3652	0,083185
4465,8472	0,0833304
4466,3296	0,0835041
4466,8115	0,0836902
4467,2935	0,0838701
4467,7759	0,0840243
4468,2578	0,0841346
4468,7397	0,0841887
4469,2222	0,0841833
4469,7041	0,0841244
4470,1865	0,084023
4470,6685	0,0838887
4471,1504	0,0837245
4471,6328	0,0835278
4472,1147	0,0832964
4472,5967	0,0830375
4473,0791	0,0827729
4473,561	0,0825365
4474,0435	0,082364
4474,5254	0,0822802
4475,0073	0,0822903
4475,4897	0,0823789
4475,9717	0,0825164
4476,4536	0,0826698
4476,936	0,0828134
4477,418	0,0829331
4477,9004	0,0830271
4478,3823	0,0831002
4478,8643	0,0831588
4479,3467	0,0832068
4479,8286	0,0832454
4480,3105	0,0832755
4480,793	0,0832988
4481,2749	0,0833167
4481,7573	0,0833271
4482,2393	0,0833201
4482,7212	0,0832788
4483,2036	0,0831851
4483,6855	0,0830296
4484,1675	0,082821
4484,6499	0,0825891
4485,1318	0,0823787
4485,6143	0,0822367
4486,0962	0,0821968
4486,5781	0,0822681
4487,0605	0,0824323
4487,5425	0,0826491
4488,0244	0,0828681
4488,5068	0,0830415
4488,9888	0,0831348
4489,4712	0,083131
4489,9531	0,0830314
4490,4351	0,0828523
4490,9175	0,0826208
4491,3994	0,0823702
4491,8813	0,0821345
4492,3638	0,0819419
4492,8457	0,0818087
4493,3281	0,0817348
4493,8101	0,0817036
4494,292	0,081688
4494,7744	0,0816597
4495,2563	0,0815995
4495,7383	0,0815042
4496,2207	0,0813874
4496,7026	0,0812738
4497,1851	0,0811906
4497,667	0,081157
4498,1489	0,081178
4498,6313	0,0812433
4499,1133	0,0813321
4499,5952	0,0814211
4500,0776	0,0814922
4500,5596	0,0815373
4501,042	0,0815582
4501,5239	0,0815633
4502,0059	0,0815636
4502,4883	0,0815691
4502,9702	0,0815873
4503,4521	0,0816221
4503,9346	0,0816718
4504,4165	0,0817284
4504,8989	0,0817773
4505,3809	0,0818011
4505,8628	0,0817853
4506,3452	0,0817257
4506,8271	0,0816313
4507,3091	0,0815223
4507,7915	0,0814223
4508,2734	0,0813488
4508,7559	0,0813052
4509,2378	0,0812811
4509,7197	0,081257
4510,2021	0,0812148
4510,6841	0,0811458
4511,166	0,0810554
4511,6484	0,0809613
4512,1304	0,0808871
4512,6128	0,0808551
4513,0947	0,0808793
4513,5767	0,0809616
4514,0591	0,0810902
4514,541	0,0812415
4515,0229	0,0813848
4515,5054	0,0814894
4515,9873	0,0815317
4516,4697	0,0815015
4516,9517	0,0814043
4517,4336	0,0812597
4517,916	0,081097
4518,3979	0,0809492
4518,8799	0,0808457
4519,3623	0,0808054
4519,8442	0,0808305
4520,3267	0,0809046
4520,8086	0,0809963
4521,2905	0,0810687
4521,7729	0,081092
4522,2549	0,0810519
4522,7368	0,0809521
4523,2192	0,0808089
4523,7012	0,0806425
4524,1836	0,0804713
4524,6655	0,080309
4525,1475	0,0801673
4525,6299	0,080057
4526,1118	0,0799869
4526,5938	0,0799603
4527,0762	0,0799725
4527,5581	0,0800106
4528,0405	0,0800572
4528,5225	0,0800955
4529,0044	0,0801123
4529,4868	0,0800999
4529,9688	0,0800544
4530,4507	0,0799753
4530,9331	0,079866
4531,415	0,0797342
4531,8975	0,0795932
4532,3794	0,0794611
4532,8613	0,0793583
4533,3438	0,079304
4533,8257	0,0793113
4534,3076	0,079382
4534,79	0,0795049
4535,272	0,0796563
4535,7544	0,0798052
4536,2363	0,0799226
4536,7183	0,0799897
4537,2007	0,0800021
4537,6826	0,0799692
4538,1646	0,0799075
4538,647	0,0798332
4539,1289	0,0797571
4539,6113	0,0796839
4540,0933	0,0796142
4540,5752	0,0795488
4541,0576	0,0794897
4541,5396	0,0794395
4542,0215	0,0794003
4542,5039	0,0793727
4542,9858	0,0793572
4543,4683	0,0793567
4543,9502	0,0793776
4544,4321	0,0794277
4544,9146	0,0795126
4545,3965	0,0796296
4545,8784	0,0797659
4546,3608	0,0798999
4546,8428	0,0800067
4547,3252	0,0800659
4547,8071	0,0800668
4548,2891	0,0800104
4548,7715	0,0799065
4549,2534	0,0797706
4549,7354	0,0796195
4550,2178	0,0794693
4550,6997	0,079335
4551,1821	0,0792291
4551,6641	0,0791606
4552,146	0,0791327
4552,6284	0,0791424
4553,1104	0,0791819
4553,5923	0,079242
4554,0747	0,0793147
4554,5566	0,0793939
4555,0391	0,0794737
4555,521	0,0795451
4556,0029	0,0795949
4556,4854	0,0796076
4556,9673	0,07957
4557,4492	0,0794762
4557,9316	0,0793314
4558,4136	0,0791503
4558,896	0,0789543
4559,3779	0,0787659
4559,8599	0,0786047
4560,3423	0,0784851
4560,8242	0,0784157
4561,3062	0,0783996
4561,7886	0,0784352
4562,2705	0,0785162
4562,7529	0,0786319
4563,2349	0,0787668
4563,7168	0,0789024
4564,1992	0,0790198
4564,6812	0,0791047
4565,1631	0,079151
4565,6455	0,0791618
4566,1274	0,079147
4566,6099	0,0791174
4567,0918	0,0790793
4567,5737	0,0790327
4568,0562	0,078974
4568,5381	0,0789012
4569,02	0,0788178
4569,5024	0,0787334
4569,9844	0,0786593
4570,4668	0,0786046
4570,9487	0,0785728
4571,4307	0,0785631
4571,9131	0,078573
4572,395	0,0786004
4572,877	0,0786419
4573,3594	0,0786904
4573,8413	0,0787316
4574,3237	0,0787457
4574,8057	0,078713
4575,2876	0,0786227
4575,77	0,0784801
4576,252	0,0783078
4576,7339	0,07814
4577,2163	0,0780121
4577,6982	0,0779493
4578,1807	0,077961
4578,6626	0,0780405
4579,1445	0,0781698
4579,627	0,0783257
4580,1089	0,0784841
4580,5908	0,0786212
4581,0732	0,0787152
4581,5552	0,0787491
4582,0376	0,0787157
4582,5195	0,0786228
4583,0015	0,0784935
4583,4839	0,0783602
4583,9658	0,0782532
4584,4478	0,0781887
4584,9302	0,0781625
4585,4121	0,0781529
4585,8945	0,0781316
4586,3765	0,078078
4586,8584	0,077989
4587,3408	0,0778811
4587,8228	0,0777831
4588,3047	0,0777237
4588,7871	0,0777207
4589,269	0,0777745
4589,7515	0,0778689
4590,2334	0,0779779
4590,7153	0,078074
4591,1978	0,0781353
4591,6797	0,0781502
4592,1616	0,0781184
4592,644	0,0780501
4593,126	0,0779635
4593,6084	0,0778812
4594,0903	0,0778262
4594,5723	0,0778166
4595,0547	0,0778596
4595,5366	0,0779475
4596,0186	0,0780561
4596,501	0,0781495
4596,9829	0,0781904
4597,4653	0,0781533
4597,9473	0,0780355
4598,4292	0,0778607
4598,9116	0,0776713
4599,3936	0,0775131
4599,8755	0,0774177
4600,3579	0,077393
4600,8398	0,0774226
4601,3223	0,0774766
4601,8042	0,0775254
4602,2861	0,077551
4602,7686	0,0775513
4603,2505	0,0775368
4603,7324	0,077524
4604,2148	0,0775282
4604,6968	0,0775591
4605,1792	0,0776199
4605,6611	0,0777076
4606,1431	0,0778154
4606,6255	0,0779326
4607,1074	0,0780443
4607,5894	0,0781306
4608,0718	0,078168
4608,5537	0,0781344
4609,0361	0,0780179
4609,5181	0,0778248
4610	0,0775817
4610,4824	0,0773288
4610,9644	0,0771056
4611,4463	0,076937
4611,9287	0,0768265
4612,4106	0,0767599
4612,8931	0,0767195
4613,375	0,0766965
4613,8569	0,0766966
4614,3394	0,0767339
4614,8213	0,0768174
4615,3032	0,0769388
4615,7856	0,0770684
4616,2676	0,0771632
4616,75	0,0771829
4617,2319	0,0771067
4617,7139	0,076943
4618,1963	0,0767289
4618,6782	0,0765172
4619,1602	0,07636
4619,6426	0,0762919
4620,1245	0,0763221
4620,6069	0,0764353
4621,0889	0,0765999
4621,5708	0,0767782
4622,0532	0,0769349
4622,5352	0,0770416
4623,0171	0,0770794
4623,4995	0,0770401
4623,9814	0,0769281
4624,4639	0,076762
4624,9458	0,0765719
4625,4277	0,0763943
4625,9102	0,0762627
4626,3921	0,0761992
4626,874	0,0762088
4627,3564	0,0762779
4627,8384	0,0763792
4628,3208	0,0764803
4628,8027	0,0765543
4629,2847	0,0765884
4629,7671	0,0765868
4630,249	0,0765658
4630,731	0,076545
4631,2134	0,076536
4631,6953	0,0765368
4632,1777	0,0765321
4632,6597	0,0765006
4633,1416	0,0764242
4633,624	0,0762951
4634,106	0,0761189
4634,5879	0,0759127
4635,0703	0,0757005
4635,5522	0,0755066
4636,0347	0,0753501
4636,5166	0,0752411
4636,9985	0,0751811
4637,481	0,0751675
4637,9629	0,0751986
4638,4448	0,0752759
4638,9272	0,075401
4639,4092	0,0755689
4639,8916	0,0757611
4640,3735	0,0759456
4640,8555	0,0760846
4641,3379	0,0761471
4641,8198	0,0761197
4642,3018	0,0760097
4642,7842	0,07584
4643,2661	0,0756398
4643,7485	0,0754362
4644,2305	0,0752517
4644,7124	0,0751057
4645,1948	0,075017
4645,6768	0,075003
4646,1587	0,075073
4646,6411	0,0752205
4647,123	0,075418
4647,6055	0,0756194
4648,0874	0,0757726
4648,5693	0,0758368
4649,0518	0,0757979
4649,5337	0,0756739
4650,0156	0,0755062
4650,498	0,0753417
4650,98	0,0752131
4651,4624	0,0751284
4651,9443	0,0750743
4652,4263	0,0750292
4652,9087	0,074979
4653,3906	0,0749249
4653,8726	0,0748809
4654,355	0,0748634
4654,8369	0,07488
4655,3193	0,0749254
4655,8013	0,0749836
4656,2832	0,0750372
4656,7656	0,075075
4657,2476	0,0750943
4657,7295	0,075098
4658,2119	0,075087
4658,6938	0,0750554
4659,1763	0,0749918
4659,6582	0,0748868
4660,1401	0,0747436
4660,6226	0,0745848
4661,1045	0,0744497
4661,5864	0,0743812
4662,0688	0,0744098
4662,5508	0,0745406
4663,0332	0,0747509
4663,5151	0,0749986
4663,9971	0,0752359
4664,4795	0,0754221
4664,9614	0,0755307
4665,4434	0,0755506
4665,9258	0,0754852
4666,4077	0,0753492
4666,8901	0,075167
4667,3721	0,074968
4667,854	0,0747807
4668,3364	0,0746254
4668,8184	0,074509
4669,3003	0,0744239
4669,7827	0,0743524
4670,2646	0,074275
4670,7471	0,0741796
4671,229	0,0740674
4671,7109	0,0739533
4672,1934	0,0738597
4672,6753	0,0738059
4673,1572	0,0737994
4673,6396	0,0738321
4674,1216	0,0738848
4674,604	0,0739362
4675,0859	0,0739712
4675,5679	0,073985
4676,0503	0,0739807
4676,5322	0,0739643
4677,0142	0,0739423
4677,4966	0,0739219
4677,9785	0,0739128
4678,4609	0,0739263
4678,9429	0,0739697
4679,4248	0,0740392
4679,9072	0,0741152
4680,3892	0,0741656
4680,8711	0,0741561
4681,3535	0,0740641
4681,8354	0,0738907
4682,3179	0,0736638
4682,7998	0,0734326
4683,2817	0,0732526
4683,7642	0,0731687
4684,2461	0,0732
4684,728	0,0733343
4685,2104	0,0735333
4685,6924	0,0737473
4686,1748	0,0739314
4686,6567	0,0740576
4687,1387	0,0741167
4687,6211	0,0741125
4688,103	0,0740538
4688,585	0,0739491
4689,0674	0,0738071
4689,5493	0,0736402
4690,0317	0,0734657
4690,5137	0,0733046
4690,9956	0,0731765
4691,478	0,0730948
4691,96	0,0730653
4692,4419	0,0730866
4692,9243	0,0731532
4693,4063	0,0732558
4693,8887	0,0733825
4694,3706	0,0735175
4694,8525	0,0736423
4695,335	0,0737369
4695,8169	0,0737844
4696,2988	0,0737742
4696,7813	0,0737065
4697,2632	0,0735937
4697,7456	0,0734597
4698,2275	0,0733342
4698,7095	0,0732441
4699,1919	0,0732045
4699,6738	0,0732137
4700,1558	0,0732541
4700,6382	0,0732991
4701,1201	0,0733237
4701,6025	0,0733129
4702,0845	0,0732655
4702,5664	0,0731906
4703,0488	0,0731008
4703,5308	0,0730055
4704,0127	0,0729073
4704,4951	0,0728047
4704,9771	0,0726969
4705,4595	0,0725891
4705,9414	0,0724927
4706,4233	0,0724222
4706,9058	0,0723894
4707,3877	0,0723989
4707,8696	0,0724479
4708,3521	0,0725291
4708,834	0,0726343
4709,3164	0,0727555
4709,7983	0,072883
4710,2803	0,0730024
4710,7627	0,0730943
4711,2446	0,0731383
4711,7266	0,0731202
4712,209	0,0730383
4712,6909	0,0729051
4713,1733	0,0727444
4713,6553	0,0725829
4714,1372	0,0724423
4714,6196	0,072334
4715,1016	0,0722586
4715,5835	0,0722095
4716,0659	0,0721782
4716,5479	0,0721594
4717,0303	0,0721523
4717,5122	0,0721596
4717,9941	0,0721839
4718,4766	0,0722248
4718,9585	0,0722778
4719,4404	0,0723351
4719,9229	0,0723874
4720,4048	0,0724252
4720,8872	0,0724396
4721,3691	0,0724232
4721,8511	0,0723703
4722,3335	0,0722791
4722,8154	0,0721521
4723,2974	0,0719972
4723,7798	0,0718265
4724,2617	0,0716564
4724,7441	0,0715057
4725,2261	0,0713938
4725,708	0,0713379
4726,1904	0,0713488
4726,6724	0,0714283
4727,1543	0,0715676
4727,6367	0,0717477
4728,1187	0,0719415
4728,6011	0,0721169
4729,083	0,072241
4729,5649	0,072287
4730,0474	0,0722403
4730,5293	0,0721046
4731,0112	0,0719023
4731,4937	0,0716689
4731,9756	0,0714429
4732,458	0,071257
4732,9399	0,0711318
4733,4219	0,0710763
4733,9043	0,0710896
4734,3862	0,0711635
4734,8682	0,071283
4735,3506	0,0714273
4735,8325	0,0715734
4736,3149	0,0717014
4736,7969	0,0717997
4737,2788	0,0718667
4737,7612	0,0719085
4738,2432	0,0719333
4738,7251	0,0719464
4739,2075	0,0719478
4739,6895	0,0719319
4740,1719	0,0718887
4740,6538	0,071807
4741,1357	0,0716781
4741,6182	0,0715013
4742,1001	0,0712882
4742,582	0,0710638
4743,0645	0,0708622
4743,5464	0,0707173
4744,0288	0,0706532
4744,5107	0,0706774
4744,9927	0,0707796
4745,4751	0,0709352
4745,957	0,0711121
4746,439	0,0712769
4746,9214	0,0714014
4747,4033	0,0714677
4747,8857	0,0714717
4748,3677	0,0714225
4748,8496	0,071339
4749,332	0,0712428
4749,814	0,0711512
4750,2959	0,0710733
4750,7783	0,0710106
4751,2603	0,0709599
4751,7427	0,0709169
4752,2246	0,0708772
4752,7065	0,0708361
4753,189	0,0707884
4753,6709	0,0707293
4754,1528	0,0706578
4754,6353	0,0705809
4755,1172	0,0705137
4755,5996	0,0704769
4756,0815	0,0704887
4756,5635	0,0705567
4757,0459	0,0706715
4757,5278	0,0708084
4758,0098	0,0709355
4758,4922	0,0710255
4758,9741	0,0710657
4759,4565	0,0710621
4759,9385	0,0710335
4760,4204	0,0710013
4760,9028	0,0709788
4761,3848	0,0709674
4761,8667	0,0709594
4762,3491	0,0709454
4762,8311	0,0709214
4763,3135	0,070891
4763,7954	0,0708613
4764,2773	0,0708367
4764,7598	0,0708144
4765,2417	0,0707848
4765,7236	0,0707377
4766,2061	0,0706698
4766,688	0,0705907
4767,1704	0,070522
4767,6523	0,0704893
4768,1343	0,0705116
4768,6167	0,0705926
4769,0986	0,0707187
4769,5806	0,0708661
4770,063	0,0710113
4770,5449	0,0711409
4771,0273	0,0712548
4771,5093	0,0713612
4771,9912	0,0714677
4772,4736	0,0715738
4772,9556	0,071669
4773,4375	0,0717357
4773,9199	0,0717552
4774,4019	0,071713
4774,8843	0,0716013
4775,3662	0,0714191
4775,8481	0,0711718
4776,3306	0,0708704
4776,8125	0,0705316
4777,2944	0,0701772
4777,7769	0,0698338
4778,2588	0,0695309
4778,7412	0,0692978
4779,2231	0,0691601
4779,7051	0,0691342
4780,1875	0,069223
4780,6694	0,0694146
4781,1514	0,069683
4781,6338	0,0699926
4782,1157	0,0703034
4782,5981	0,0705779
4783,0801	0,0707865
4783,562	0,0709125
4784,0444	0,0709551
4784,5264	0,070927
4785,0083	0,0708493
4785,4907	0,0707422
4785,9727	0,0706182
4786,4551	0,0704812
4786,937	0,0703319
4787,4189	0,0701751
4787,9014	0,0700238
4788,3833	0,0698963
4788,8652	0,0698078
4789,3477	0,069762
4789,8296	0,0697496
4790,312	0,069754
4790,7939	0,0697596
4791,2759	0,0697586
4791,7583	0,0697505
4792,2402	0,069738
4792,7222	0,0697219
4793,2046	0,0697002
4793,6865	0,0696719
4794,1689	0,0696405
4794,6509	0,0696167
4795,1328	0,0696161
4795,6152	0,0696548
4796,0972	0,0697439
4796,5791	0,069884
4797,0615	0,0700626
4797,5435	0,0702536
4798,0259	0,0704219
4798,5078	0,0705309
4798,9897	0,070553
4799,4722	0,0704769
4799,9541	0,070309
4800,436	0,0700694
4800,9185	0,0697848
4801,4004	0,0694834
4801,8828	0,0691925
4802,3647	0,068938
4802,8467	0,068742
4803,3291	0,0686178
4803,811	0,0685669
4804,293	0,0685801
4804,7754	0,0686437
4805,2573	0,0687472
4805,7397	0,0688847
4806,2217	0,06905
4806,7036	0,069229
4807,186	0,0693963
4807,668	0,069522
4808,1499	0,0695832
4808,6323	0,0695739
4809,1143	0,0695051
4809,5967	0,0693965
4810,0786	0,0692653
4810,5605	0,0691216
4811,043	0,068971
4811,5249	0,0688225
4812,0068	0,0686914
4812,4893	0,0685967
4812,9712	0,0685524
4813,4536	0,0685592
4813,9355	0,0686025
4814,4175	0,0686561
4814,8999	0,0686912
4815,3818	0,0686859
4815,8638	0,0686324
4816,3462	0,06854
4816,8281	0,0684311
4817,3105	0,068332
4817,7925	0,0682625
4818,2744	0,0682286
4818,7568	0,0682238
4819,2388	0,0682391
4819,7207	0,0682722
4820,2031	0,0683318
4820,6851	0,0684292
4821,1675	0,0685658
4821,6494	0,0687218
4822,1313	0,0688585
4822,6138	0,068932
4823,0957	0,0689124
4823,5776	0,0687978
4824,0601	0,0686147
4824,542	0,0684068
4825,0244	0,0682185
4825,5063	0,068081
4825,9883	0,0680071
4826,4707	0,0679934
4826,9526	0,0680271
4827,4346	0,0680921
4827,917	0,0681736
4828,3989	0,0682582
4828,8813	0,0683332
4829,3633	0,0683856
4829,8452	0,0684035
4830,3276	0,0683797
4830,8096	0,0683172
4831,2915	0,0682314
4831,7739	0,0681477
4832,2559	0,0680923
4832,7383	0,0680819
4833,2202	0,0681151
4833,7021	0,0681733
4834,1846	0,0682298
4834,6665	0,0682633
4835,1484	0,0682677
4835,6309	0,0682528
4836,1128	0,0682363
4836,5952	0,0682323
4837,0771	0,068243
4837,5591	0,0682577
4838,0415	0,0682585
4838,5234	0,0682286
4839,0054	0,0681578
4839,4878	0,0680453
4839,9697	0,0678981
4840,4521	0,0677292
4840,9341	0,0675539
4841,416	0,0673884
4841,8984	0,0672484
4842,3804	0,0671481
4842,8623	0,0671004
4843,3447	0,0671151
4843,8267	0,0671961
4844,3091	0,0673372
4844,791	0,0675203
4845,2729	0,0677168
4845,7554	0,0678948
4846,2373	0,0680267
4846,7192	0,0680948
4847,2017	0,0680928
4847,6836	0,0680227
4848,166	0,0678918
4848,6479	0,0677119
4849,1299	0,0675004
4849,6123	0,0672812
4850,0942	0,0670819
4850,5762	0,0669285
4851,0586	0,0668396
4851,5405	0,066823
4852,0229	0,0668761
4852,5049	0,0669887
4852,9868	0,0671457
4853,4692	0,0673285
4853,9512	0,0675172
4854,4331	0,0676907
4854,9155	0,0678294
4855,3975	0,0679176
4855,8799	0,0679455
4856,3618	0,0679116
4856,8438	0,0678226
4857,3262	0,0676928
4857,8081	0,0675407
4858,29	0,0673835
4858,7725	0,0672337
4859,2544	0,067097
4859,7368	0,066975
4860,2188	0,0668694
4860,7007	0,0667852
4861,1831	0,0667312
4861,665	0,0667169
4862,147	0,0667483
4862,6294	0,0668248
4863,1113	0,0669372
4863,5938	0,0670694
4864,0757	0,0672007
4864,5576	0,0673099
4865,04	0,0673793
4865,522	0,0673979
4866,0039	0,0673615
4866,4863	0,0672715
4866,9683	0,0671325
4867,4507	0,066952
4867,9326	0,0667433
4868,4146	0,0665283
4868,897	0,0663366
4869,3789	0,0662002
4869,8608	0,066142
4870,3433	0,0661671
4870,8252	0,0662584
4871,3076	0,066382
4871,7896	0,066499
4872,2715	0,0665787
4872,7539	0,0666071
4873,2358	0,0665884
4873,7178	0,0665399
4874,2002	0,0664826
4874,6821	0,0664325
4875,1646	0,0663969
4875,6465	0,0663746
4876,1284	0,0663615
4876,6108	0,066355
4877,0928	0,0663553
4877,5747	0,0663614
4878,0571	0,0663663
4878,5391	0,0663542
4879,0215	0,0663053
4879,5034	0,0662047
4879,9854	0,0660527
4880,4678	0,0658685
4880,9497	0,0656849
4881,4316	0,0655365
4881,9141	0,0654469
4882,396	0,0654211
4882,8784	0,0654474
4883,3604	0,0655053
4883,8423	0,0655758
4884,3247	0,0656478
4884,8066	0,065718
4885,2886	0,0657861
4885,771	0,0658489
4886,2529	0,0658985
4886,7354	0,0659254
4887,2173	0,065925
4887,6992	0,065903
4888,1816	0,065875
4888,6636	0,065859
4889,1455	0,0658653
4889,6279	0,0658901
4890,1099	0,0659145
4890,5923	0,0659132
4891,0742	0,0658659
4891,5562	0,0657662
4892,0386	0,0656256
4892,5205	0,0654677
4893,0024	0,0653195
4893,4849	0,0652009
4893,9668	0,0651191
4894,4492	0,0650691
4894,9312	0,0650403
4895,4131	0,0650242
4895,8955	0,0650205
4896,3774	0,0650367
4896,8594	0,0650811
4897,3418	0,0651552
4897,8237	0,0652479
4898,3062	0,0653377
4898,7881	0,0654016
4899,27	0,0654242
4899,7524	0,0654048
4900,2344	0,065355
4900,7163	0,0652918
4901,1987	0,0652285
4901,6807	0,0651702
4902,1631	0,0651149
4902,645	0,0650595
4903,127	0,0650059
4903,6094	0,064964
4904,0913	0,0649493
4904,5732	0,0649764
4905,0557	0,0650519
4905,5376	0,0651701
4906,02	0,0653131
4906,502	0,0654566
4906,9839	0,0655775
4907,4663	0,0656616
4907,9482	0,0657059
4908,4302	0,0657174
4908,9126	0,0657068
4909,3945	0,0656829
4909,877	0,0656493
4910,3589	0,0656052
4910,8408	0,0655487
4911,3232	0,0654802
4911,8052	0,0654035
4912,2871	0,0653225
4912,7695	0,0652389
4913,2515	0,0651492
4913,7339	0,065047
4914,2158	0,0649272
4914,6978	0,0647918
4915,1802	0,0646531
4915,6621	0,0645329
4916,144	0,0644565
4916,6265	0,0644453
4917,1084	0,0645084
4917,5908	0,0646379
4918,0728	0,0648089
4918,5547	0,0649845
4919,0371	0,0651265
4919,519	0,0652069
4920,001	0,0652178
4920,4834	0,0651737
4920,9653	0,0651055
4921,4478	0,065047
4921,9297	0,0650214
4922,4116	0,0650322
4922,894	0,0650656
4923,376	0,0650995
4923,8579	0,0651153
4924,3403	0,0651059
4924,8223	0,0650747
4925,3047	0,0650298
4925,7866	0,0649781
4926,2686	0,064922
4926,751	0,0648629
4927,2329	0,0648054
4927,7148	0,0647589
4928,1973	0,0647339
4928,6792	0,0647349
4929,1616	0,0647535
4929,6436	0,0647689
4930,1255	0,0647563
4930,6079	0,0647009
4931,0898	0,0646096
4931,5718	0,0645129
4932,0542	0,0644547
4932,5361	0,0644735
4933,0186	0,0645832
4933,5005	0,0647653
4933,9824	0,0649753
4934,4648	0,065161
4934,9468	0,0652824
4935,4287	0,0653225
4935,9111	0,0652861
4936,3931	0,0651882
4936,8755	0,0650431
4937,3574	0,0648597
4937,8394	0,0646472
4938,3218	0,0644225
4938,8037	0,0642143
4939,2856	0,0640567
4939,7681	0,0639769
4940,25	0,0639827
4940,7324	0,0640598
4941,2144	0,0641793
4941,6963	0,064312
4942,1787	0,06444
4942,6606	0,0645587
4943,1426	0,0646698
4943,625	0,0647697
4944,1069	0,0648442
4944,5894	0,0648719
4945,0713	0,0648361
4945,5532	0,0647365
4946,0356	0,064593
4946,5176	0,0644398
4946,9995	0,0643118
4947,4819	0,0642307
4947,9639	0,0641998
4948,4463	0,0642071
4948,9282	0,0642367
4949,4102	0,064279
4949,8926	0,064336
4950,3745	0,0644164
4950,8564	0,0645267
4951,3389	0,0646603
4951,8208	0,0647949
4952,3032	0,064898
4952,7852	0,0649401
4953,2671	0,0649076
4953,7495	0,0648098
4954,2314	0,0646734
[truncated: 3,240 more rows]
